# Supplementary material for: Homogenous TP53mut-associated tumor biology across mutation and cancer types revealed by transcriptome analysis
Source: Cell Death Discov. 2023 Apr 14;9:126. doi: 10.1038/s41420-023-01413-1 (PMC10104808; doi:10.1038/s41420-023-01413-1)
Supplement: Supplementary file 2 — Supplemental Table S1 [file 41420_2023_1413_MOESM2_ESM.xls]

## Sheet: included_cancer_types
Acronym	Cancer type	n_wt	percent_wt	n_mt	percent_mt	n_LOF	percent_LOF	n_GOF	percent_GOF	n_DN	percent_DN	n_non-DN	percent_non-DN	n_Missense	percent_Missense	n_Nonsense	percent_Nonsense
ACC	Adrenocortical Carcinoma	64	81	15	19	12	15	1	1.3	3	3.8	10	13	5	6.3	3	3.8
BLCA	Bladder Urothelial Carcinoma	208	51	199	49	104	26	77	19	94	23	87	21	137	34	37	9.1
BRCA	Breast invasive carcinoma	670	66	348	34	224	22	113	11	142	14	195	19	213	21	44	4.3
CESC	Cervical squamous cell carcinoma and endocervical adenocarcinoma	264	92	22	7.7	17	5.9	2	0.7	7	2.4	12	4.2	16	5.6	5	1.7
COAD	Colon adenocarcinoma	180	45	219	55	106	27	102	26	116	29	92	23	159	40	26	6.5
ESCA	Esophageal carcinoma	26	14	157	86	82	45	63	34	68	37	77	42	91	50	26	14
GBM	Glioblastoma multiforme	103	66	52	34	24	15	26	17	23	15	27	17	41	26	2	1.3
HNSC	Head and Neck squamous cell carcinoma	147	29	353	71	222	44	103	21	135	27	190	38	208	42	57	11
KICH	Kidney Chromophobe	45	68	21	32	15	23	3	4.5	5	7.6	13	20	12	18	4	6.1
KIRC	Kidney renal clear cell carcinoma	355	97	12	3.3	10	2.7	2	0.54	5	1.4	7	1.9	7	1.9	2	0.54
KIRP	Kidney renal papillary cell carcinoma	273	98	7	2.5	6	2.1	0	0	1	0.36	5	1.8	5	1.8	1	0.36
LGG	Brain Lower Grade Glioma	264	52	247	48	92	18	136	27	149	29	79	15	199	39	13	2.5
LIHC	Liver hepatocellular carcinoma	250	70	108	30	64	18	39	11	40	11	63	18	65	18	13	3.6
LUAD	Lung adenocarcinoma	253	49	259	51	190	37	56	11	90	18	156	30	163	32	49	9.6
LUSC	Lung squamous cell carcinoma	79	16	403	84	273	57	110	23	160	33	223	46	260	54	45	9.3
MESO	Mesothelioma	68	83	14	17	11	13	3	3.7	7	8.5	7	8.5	10	12	2	2.4
OV	Ovarian serous cystadenocarcinoma	14	6.7	194	93	127	61	60	29	70	34	117	56	112	54	21	10
PAAD	Pancreatic adenocarcinoma	67	39	103	61	64	38	38	22	41	24	61	36	63	37	17	10
PRAD	Prostate adenocarcinoma	438	88	58	12	37	7.5	19	3.8	23	4.6	33	6.7	41	8.3	2	0.4
READ	Rectum adenocarcinoma	38	27	104	73	49	35	55	39	52	37	52	37	72	51	14	9.9
SARC	Sarcoma	150	64	84	36	57	24	26	11	34	15	49	21	48	21	10	4.3
SKCM	Skin Cutaneous Melanoma	393	85	72	15	47	10	14	3	20	4.3	41	8.8	43	9.2	19	4.1
STAD	Stomach adenocarcinoma	213	51	202	49	119	29	73	18	87	21	105	25	123	30	26	6.3
UCEC	Uterine Corpus Endometrial Carcinoma	322	62	194	38	98	19	87	17	98	19	87	17	144	28	17	3.3

## Sheet: excluded_cancer_types
Acronym	Cancer type	n_wt	percent_wt	n_mt	percent_mt	n_LOF	percent_LOF	n_GOF	percent_GOF	n_DN	percent_DN	n_non-DN	percent_non-DN	n_Missense	percent_Missense	n_Nonsense	percent_Nonsense
CHOL	Cervical squamous cell carcinoma and endocervical adenocarcinoma	32	89	4	11	1	2.8	2	5.6	2	5.6	1	2.8	3	8.3	0	0
DLBC	Lymphoid Neoplasm Diffuse Large B-cell Lymphoma	32	86	5	14	2	5.4	3	8.1	3	8.1	2	5.4	3	8.1	1	2.7
LAML	Acute Myeloid Leukemia	0	NaN	0	NaN	0	NaN	0	NaN	0	NaN	0	NaN	0	NaN	0	NaN
PCPG	Pheochromocytoma and Paraganglioma	178	99	1	0.56	1	0.56	0	0	0	0	1	0.56	1	0.56	0	0
TGCT	Testicular Germ Cell Tumors	128	99	1	0.78	0	0	0	0	0	0	0	0	1	0.78	0	0
THCA	Thyroid carcinoma	487	99	3	0.61	3	0.61	0	0	0	0	3	0.61	0	0	2	0.41
THYM	Thymoma	115	97	4	3.4	2	1.7	2	1.7	2	1.7	2	1.7	3	2.5	0	0
UCS	Uterine Carcinosarcoma	5	8.8	52	91	29	51	21	37	26	46	24	42	39	68	4	7
UVM	Uveal Melanoma	80	100	0	0	0	0	0	0	0	0	0	0	0	0	0	0
