# Supplementary material for: Homogenous TP53mut-associated tumor biology across mutation and cancer types revealed by transcriptome analysis
Source: Cell Death Discov. 2023 Apr 14;9:126. doi: 10.1038/s41420-023-01413-1 (PMC10104808; doi:10.1038/s41420-023-01413-1)
Supplement: Supplementary file 3 — Supplemental Table S2 [file 41420_2023_1413_MOESM3_ESM.xls]

mutation	n	prevalence (%)	p	p.adj (BH)	prevalence_pan-cancer	prevalence_pan-cancer_lower	prevalence_pan-cancer_upper	prevalence_BLCA_percent	prevalence_BLCA_lower	prevalence_BLCA_upper	prevalence_BRCA_percent	prevalence_BRCA_lower	prevalence_BRCA_upper	prevalence_CESC_percent	prevalence_CESC_lower	prevalence_CESC_upper	prevalence_COAD_percent	prevalence_COAD_lower	prevalence_COAD_upper	prevalence_ESCA_percent	prevalence_ESCA_lower	prevalence_ESCA_upper	prevalence_GBM_percent	prevalence_GBM_lower	prevalence_GBM_upper	prevalence_HNSC_percent	prevalence_HNSC_lower	prevalence_HNSC_upper	prevalence_KICH_percent	prevalence_KICH_lower	prevalence_KICH_upper	prevalence_KIRC_percent	prevalence_KIRC_lower	prevalence_KIRC_upper	prevalence_KIRP_percent	prevalence_KIRP_lower	prevalence_KIRP_upper	prevalence_LGG_percent	prevalence_LGG_lower	prevalence_LGG_upper	prevalence_LIHC_percent	prevalence_LIHC_lower	prevalence_LIHC_upper	prevalence_LUAD_percent	prevalence_LUAD_lower	prevalence_LUAD_upper	prevalence_LUSC_percent	prevalence_LUSC_lower	prevalence_LUSC_upper
R273C	112	1.3	2.3e-49	1.4e-47	3.3	2.7	3.9	2.5	0.82	5.8	1.4	0.47	3.3	0	0	15	3.7	1.6	7.1	2.5	0.7	6.4	1.9	0.049	10	1.7	0.63	3.7	0	0	16	0	0	26	0	0	41	21	16	27	0	0	3.4	0.39	0.0098	2.1	0.25	0.0063	1.4
R249S	22	0.26	8.5e-25	2.5e-23	0.64	0.4	0.97	0.5	0.013	2.8	0	0	1.1	0	0	15	0	0	1.7	0	0	2.3	0	0	6.8	0.85	0.18	2.5	0	0	16	0	0	26	0	0	41	0	0	1.5	10	5.2	17	0.39	0.0098	2.1	1.2	0.4	2.9
R280T	15	0.18	1.1e-21	2.2e-20	0.44	0.24	0.72	6	3.2	10	0.29	0.0073	1.6	0	0	15	0	0	1.7	0	0	2.3	0	0	6.8	0	0	1	0	0	16	0	0	26	0	0	41	0	0	1.5	0	0	3.4	0.39	0.0098	2.1	0.25	0.0063	1.4
I255del	4	0.048	9.6e-20	1.4e-18	0.12	0.032	0.3	0	0	1.8	0.29	0.0073	1.6	0	0	15	0	0	1.7	1.3	0.15	4.5	0	0	6.8	0	0	1	0	0	16	0	0	26	14	0.36	58	0	0	1.5	0	0	3.4	0	0	1.4	0	0	0.91
E285K	22	0.26	1.2e-15	1.5e-14	0.64	0.4	0.97	4.5	2.1	8.4	1.1	0.31	2.9	14	2.9	35	0.46	0.012	2.5	0	0	2.3	0	0	6.8	0.57	0.069	2	0	0	16	0	0	26	0	0	41	0	0	1.5	0	0	3.4	0.77	0.094	2.8	0	0	0.91
R175H	128	1.5	1.7e-08	1.7e-07	3.7	3.1	4.4	1.5	0.31	4.3	6	3.8	9.1	0	0	15	10	6.4	15	5.1	2.2	9.8	5.8	1.2	16	1.7	0.63	3.7	0	0	16	0	0	26	0	0	41	2.8	1.1	5.8	0.93	0.023	5.1	0.39	0.0098	2.1	0.99	0.27	2.5
R248Q	94	1.1	2.1e-06	1.8e-05	2.7	2.2	3.3	8	4.7	13	0.86	0.18	2.5	0	0	15	5.9	3.2	9.9	4.5	1.8	9	7.7	2.1	19	2.8	1.4	5.1	0	0	16	0	0	26	0	0	41	2.4	0.9	5.2	1.9	0.23	6.5	0	0	1.4	0.99	0.27	2.5
R158L	20	0.24	1.4e-05	0.00011	0.58	0.36	0.9	0	0	1.8	0	0	1.1	0	0	15	0	0	1.7	0.64	0.016	3.5	0	0	6.8	0.57	0.069	2	0	0	16	0	0	26	0	0	41	0	0	1.5	0	0	3.4	1.9	0.63	4.4	3	1.5	5.1
N239D	7	0.084	1.7e-05	0.00011	0.2	0.082	0.42	0	0	1.8	0	0	1.1	0	0	15	0	0	1.7	0	0	2.3	0	0	6.8	0.28	0.0072	1.6	4.8	0.12	24	0	0	26	0	0	41	0	0	1.5	0	0	3.4	0.39	0.0098	2.1	0	0	0.91
Q331*	21	0.25	2.7e-05	0.00016	0.61	0.38	0.93	3.5	1.4	7.1	0.86	0.18	2.5	4.5	0.12	23	0	0	1.7	0	0	2.3	0	0	6.8	0.57	0.069	2	0	0	16	0	0	26	0	0	41	0.4	0.01	2.2	0	0	3.4	0.77	0.094	2.8	0	0	0.91
W91*	13	0.16	0.00019	0.0011	0.38	0.2	0.65	0.5	0.013	2.8	0	0	1.1	0	0	15	0.46	0.012	2.5	1.3	0.15	4.5	0	0	6.8	0.28	0.0072	1.6	0	0	16	0	0	26	14	0.36	58	0.4	0.01	2.2	0	0	3.4	0.39	0.0098	2.1	0.5	0.06	1.8
Y234C	18	0.22	0.00021	0.0011	0.52	0.31	0.83	0	0	1.8	0.57	0.07	2.1	0	0	15	0	0	1.7	0	0	2.3	1.9	0.049	10	0.28	0.0072	1.6	0	0	16	8.3	0.21	38	0	0	41	0.4	0.01	2.2	0	0	3.4	0	0	1.4	1.7	0.7	3.5
G244D	6	0.072	0.00079	0.0036	0.17	0.064	0.38	0.5	0.013	2.8	0	0	1.1	0	0	15	0.46	0.012	2.5	0	0	2.3	0	0	6.8	0	0	1	0	0	16	0	0	26	0	0	41	0	0	1.5	0	0	3.4	0	0	1.4	0.5	0.06	1.8
R282W	77	0.92	0.00089	0.0038	2.2	1.8	2.8	1	0.12	3.6	1.1	0.31	2.9	0	0	15	5	2.5	8.8	3.2	1	7.3	1.9	0.049	10	3.1	1.6	5.5	4.8	0.12	24	0	0	26	0	0	41	2.4	0.9	5.2	0	0	3.4	0.77	0.094	2.8	1.2	0.4	2.9
A138V	3	0.036	0.00098	0.0039	0.087	0.018	0.26	0	0	1.8	0	0	1.1	0	0	15	0	0	1.7	0.64	0.016	3.5	0	0	6.8	0	0	1	0	0	16	0	0	26	0	0	41	0	0	1.5	0	0	3.4	0	0	1.4	0	0	0.91
R273H	86	1	0.0011	0.0042	2.5	2	3.1	0	0	1.8	3.7	2	6.3	0	0	15	5.5	2.9	9.4	3.8	1.4	8.1	5.8	1.2	16	2.3	0.98	4.4	0	0	16	0	0	26	0	0	41	4	2	7.3	1.9	0.23	6.5	0.39	0.0098	2.1	0.74	0.15	2.2
R213*	62	0.74	0.0013	0.0045	1.8	1.4	2.3	0	0	1.8	2	0.81	4.1	0	0	15	5	2.5	8.8	2.5	0.7	6.4	1.9	0.049	10	1.7	0.63	3.7	4.8	0.12	24	8.3	0.21	38	0	0	41	0.4	0.01	2.2	0	0	3.4	1.2	0.24	3.3	0.74	0.15	2.2
I195T	17	0.2	0.0018	0.0059	0.5	0.29	0.79	0	0	1.8	1.4	0.47	3.3	0	0	15	0	0	1.7	0	0	2.3	0	0	6.8	0.28	0.0072	1.6	0	0	16	0	0	26	0	0	41	0.4	0.01	2.2	0	0	3.4	0	0	1.4	0	0	0.91
R267W	5	0.06	0.0023	0.0072	0.15	0.047	0.34	0	0	1.8	0	0	1.1	0	0	15	0.46	0.012	2.5	0	0	2.3	0	0	6.8	0	0	1	4.8	0.12	24	0	0	26	0	0	41	0.81	0.098	2.9	0	0	3.4	0	0	1.4	0	0	0.91
V157F	26	0.31	0.0027	0.008	0.76	0.5	1.1	0	0	1.8	0.29	0.0073	1.6	0	0	15	0.46	0.012	2.5	0.64	0.016	3.5	0	0	6.8	0.85	0.18	2.5	0	0	16	0	0	26	0	0	41	0	0	1.5	2.8	0.58	7.9	1.2	0.24	3.3	3	1.5	5.1
R158H	11	0.13	0.004	0.012	0.32	0.16	0.57	1.5	0.31	4.3	0	0	1.1	0	0	15	0	0	1.7	0.64	0.016	3.5	3.8	0.47	13	0	0	1	0	0	16	0	0	26	0	0	41	0	0	1.5	0.93	0.023	5.1	0	0	1.4	0.25	0.0063	1.4
K132N	12	0.14	0.007	0.019	0.35	0.18	0.61	0.5	0.013	2.8	0.57	0.07	2.1	4.5	0.12	23	0.91	0.11	3.3	0	0	2.3	1.9	0.049	10	0.28	0.0072	1.6	0	0	16	0	0	26	0	0	41	0.4	0.01	2.2	0	0	3.4	0.39	0.0098	2.1	0	0	0.91
C275Y	12	0.14	0.0076	0.02	0.35	0.18	0.61	0.5	0.013	2.8	0.29	0.0073	1.6	0	0	15	0.91	0.11	3.3	0	0	2.3	0	0	6.8	0.28	0.0072	1.6	4.8	0.12	24	0	0	26	0	0	41	0	0	1.5	0.93	0.023	5.1	0	0	1.4	0	0	0.91
G245C	9	0.11	0.011	0.027	0.26	0.12	0.5	0	0	1.8	0	0	1.1	0	0	15	0	0	1.7	0	0	2.3	0	0	6.8	0.28	0.0072	1.6	0	0	16	0	0	26	0	0	41	0	0	1.5	0	0	3.4	0.39	0.0098	2.1	1.7	0.7	3.5
X261_splice	18	0.22	0.015	0.035	0.52	0.31	0.83	0	0	1.8	0.86	0.18	2.5	0	0	15	0	0	1.7	1.3	0.15	4.5	0	0	6.8	0.57	0.069	2	0	0	16	8.3	0.21	38	0	0	41	0.4	0.01	2.2	0	0	3.4	0.39	0.0098	2.1	0.25	0.0063	1.4
C238Y	12	0.14	0.019	0.042	0.35	0.18	0.61	0	0	1.8	0.57	0.07	2.1	0	0	15	0	0	1.7	0	0	2.3	3.8	0.47	13	0	0	1	0	0	16	0	0	26	0	0	41	0.4	0.01	2.2	0	0	3.4	0.39	0.0098	2.1	0	0	0.91
R342*	28	0.34	0.02	0.042	0.82	0.54	1.2	0	0	1.8	2	0.81	4.1	0	0	15	0.91	0.11	3.3	1.9	0.4	5.5	1.9	0.049	10	0.57	0.069	2	0	0	16	0	0	26	0	0	41	0.4	0.01	2.2	0	0	3.4	0.39	0.0098	2.1	0.25	0.0063	1.4
G245S	32	0.38	0.033	0.069	0.93	0.64	1.3	1	0.12	3.6	0.57	0.07	2.1	0	0	15	2.3	0.75	5.2	1.3	0.15	4.5	1.9	0.049	10	0.85	0.18	2.5	0	0	16	0	0	26	0	0	41	1.6	0.44	4.1	0	0	3.4	0	0	1.4	0.25	0.0063	1.4
M246I	6	0.072	0.037	0.074	0.17	0.064	0.38	0	0	1.8	0.29	0.0073	1.6	0	0	15	0	0	1.7	0	0	2.3	0	0	6.8	0.57	0.069	2	4.8	0.12	24	0	0	26	0	0	41	0	0	1.5	0	0	3.4	0	0	1.4	0	0	0.91
C238F	13	0.16	0.038	0.074	0.38	0.2	0.65	1	0.12	3.6	0.57	0.07	2.1	4.5	0.12	23	0	0	1.7	0	0	2.3	0	0	6.8	0.57	0.069	2	0	0	16	0	0	26	0	0	41	0.4	0.01	2.2	0	0	3.4	0	0	1.4	0.25	0.0063	1.4
A159P	9	0.11	0.046	0.086	0.26	0.12	0.5	0.5	0.013	2.8	0	0	1.1	0	0	15	0.91	0.11	3.3	0	0	2.3	0	0	6.8	0	0	1	4.8	0.12	24	0	0	26	0	0	41	0	0	1.5	0	0	3.4	1.2	0.24	3.3	0.25	0.0063	1.4
R273L	25	0.3	0.065	0.12	0.73	0.47	1.1	0.5	0.013	2.8	0.86	0.18	2.5	0	0	15	0	0	1.7	0	0	2.3	0	0	6.8	0	0	1	0	0	16	0	0	26	0	0	41	1.6	0.44	4.1	0	0	3.4	1.9	0.63	4.4	2.2	1	4.2
R196*	39	0.47	0.068	0.12	1.1	0.81	1.6	0	0	1.8	2.3	1	4.5	0	0	15	1.4	0.28	4	1.9	0.4	5.5	0	0	6.8	1.7	0.63	3.7	4.8	0.12	24	0	0	26	0	0	41	0.4	0.01	2.2	0	0	3.4	0.77	0.094	2.8	0.25	0.0063	1.4
V216M	11	0.13	0.086	0.15	0.32	0.16	0.57	0	0	1.8	0.86	0.18	2.5	0	0	15	0	0	1.7	0	0	2.3	3.8	0.47	13	0.28	0.0072	1.6	0	0	16	0	0	26	0	0	41	0.81	0.098	2.9	0	0	3.4	0.39	0.0098	2.1	0	0	0.91
C135F	8	0.096	0.12	0.19	0.23	0.1	0.46	0	0	1.8	0.29	0.0073	1.6	0	0	15	0	0	1.7	1.9	0.4	5.5	0	0	6.8	0	0	1	0	0	16	0	0	26	0	0	41	0	0	1.5	0	0	3.4	0.39	0.0098	2.1	0.25	0.0063	1.4
R248W	71	0.85	0.19	0.3	2.1	1.6	2.6	2	0.55	5.1	1.4	0.47	3.3	0	0	15	3.7	1.6	7.1	3.8	1.4	8.1	0	0	6.8	1.7	0.63	3.7	0	0	16	0	0	26	0	0	41	2	0.66	4.7	0.93	0.023	5.1	0.39	0.0098	2.1	0.99	0.27	2.5
E298*	18	0.22	0.19	0.3	0.52	0.31	0.83	0.5	0.013	2.8	0	0	1.1	0	0	15	0	0	1.7	0	0	2.3	0	0	6.8	1.4	0.46	3.3	0	0	16	0	0	26	0	0	41	0	0	1.5	0	0	3.4	1.2	0.24	3.3	1.5	0.55	3.2
X225_splice	27	0.32	0.2	0.3	0.79	0.52	1.1	0	0	1.8	1.4	0.47	3.3	0	0	15	0	0	1.7	0.64	0.016	3.5	0	0	6.8	1.1	0.31	2.9	4.8	0.12	24	0	0	26	0	0	41	0.4	0.01	2.2	0.93	0.023	5.1	0.77	0.094	2.8	1.2	0.4	2.9
X126_splice	31	0.37	0.21	0.32	0.9	0.61	1.3	0	0	1.8	1.1	0.31	2.9	0	0	15	0	0	1.7	0.64	0.016	3.5	3.8	0.47	13	0	0	1	0	0	16	0	0	26	0	0	41	0.4	0.01	2.2	2.8	0.58	7.9	1.2	0.24	3.3	0.74	0.15	2.2
X187_splice	34	0.41	0.24	0.35	0.99	0.69	1.4	0.5	0.013	2.8	0.86	0.18	2.5	0	0	15	0.46	0.012	2.5	1.9	0.4	5.5	0	0	6.8	0.85	0.18	2.5	4.8	0.12	24	0	0	26	0	0	41	0.4	0.01	2.2	0.93	0.023	5.1	1.2	0.24	3.3	1.5	0.55	3.2
H179Y	14	0.17	0.26	0.37	0.41	0.22	0.68	0	0	1.8	0.29	0.0073	1.6	0	0	15	0	0	1.7	0.64	0.016	3.5	1.9	0.049	10	0.28	0.0072	1.6	0	0	16	0	0	26	0	0	41	0	0	1.5	0	0	3.4	0.39	0.0098	2.1	0.74	0.15	2.2
G245V	17	0.2	0.28	0.39	0.5	0.29	0.79	1	0.12	3.6	0	0	1.1	0	0	15	0	0	1.7	0	0	2.3	0	0	6.8	0.57	0.069	2	0	0	16	0	0	26	0	0	41	0.4	0.01	2.2	0	0	3.4	1.9	0.63	4.4	1.2	0.4	2.9
H179R	32	0.38	0.29	0.4	0.93	0.64	1.3	0	0	1.8	1.7	0.64	3.7	0	0	15	0.46	0.012	2.5	0.64	0.016	3.5	3.8	0.47	13	1.1	0.31	2.9	0	0	16	0	0	26	0	0	41	2.4	0.9	5.2	0	0	3.4	0	0	1.4	0.74	0.15	2.2
C242F	11	0.13	0.33	0.44	0.32	0.16	0.57	0.5	0.013	2.8	0	0	1.1	0	0	15	0	0	1.7	0	0	2.3	0	0	6.8	0.57	0.069	2	0	0	16	0	0	26	0	0	41	0	0	1.5	0	0	3.4	1.2	0.24	3.3	1.2	0.4	2.9
X307_splice	28	0.34	0.36	0.47	0.82	0.54	1.2	0	0	1.8	0.29	0.0073	1.6	0	0	15	0.46	0.012	2.5	1.9	0.4	5.5	0	0	6.8	1.4	0.46	3.3	4.8	0.12	24	0	0	26	0	0	41	0.4	0.01	2.2	1.9	0.23	6.5	0.77	0.094	2.8	1.5	0.55	3.2
X33_splice	11	0.13	0.43	0.55	0.32	0.16	0.57	0.5	0.013	2.8	0.29	0.0073	1.6	0	0	15	0	0	1.7	0	0	2.3	0	0	6.8	0	0	1	0	0	16	0	0	26	0	0	41	0	0	1.5	0.93	0.023	5.1	0.39	0.0098	2.1	0.5	0.06	1.8
Y220C	56	0.67	0.44	0.55	1.6	1.2	2.1	0.5	0.013	2.8	2	0.81	4.1	0	0	15	0.91	0.11	3.3	1.3	0.15	4.5	1.9	0.049	10	1.4	0.46	3.3	4.8	0.12	24	0	0	26	0	0	41	3.6	1.7	6.8	1.9	0.23	6.5	0.77	0.094	2.8	0.99	0.27	2.5
Y163C	24	0.29	0.48	0.59	0.7	0.45	1	0	0	1.8	0.86	0.18	2.5	0	0	15	0.46	0.012	2.5	0.64	0.016	3.5	0	0	6.8	1.1	0.31	2.9	0	0	16	0	0	26	0	0	41	0.81	0.098	2.9	0	0	3.4	0.77	0.094	2.8	1.7	0.7	3.5
G266R	10	0.12	0.53	0.64	0.29	0.14	0.54	0	0	1.8	0	0	1.1	0	0	15	0	0	1.7	0	0	2.3	0	0	6.8	0.28	0.0072	1.6	0	0	16	0	0	26	0	0	41	0.4	0.01	2.2	0.93	0.023	5.1	0	0	1.4	0.5	0.06	1.8
R306*	28	0.34	0.56	0.66	0.82	0.54	1.2	0	0	1.8	0.57	0.07	2.1	0	0	15	1.4	0.28	4	1.9	0.4	5.5	0	0	6.8	1.7	0.63	3.7	0	0	16	0	0	26	0	0	41	1.2	0.25	3.5	1.9	0.23	6.5	0	0	1.4	0.5	0.06	1.8
P278A	10	0.12	0.58	0.67	0.29	0.14	0.54	0.5	0.013	2.8	0.29	0.0073	1.6	0	0	15	0.46	0.012	2.5	1.3	0.15	4.5	0	0	6.8	0	0	1	0	0	16	0	0	26	0	0	41	0	0	1.5	0	0	3.4	0	0	1.4	0.99	0.27	2.5
C275F	9	0.11	0.61	0.69	0.26	0.12	0.5	0	0	1.8	0	0	1.1	0	0	15	0	0	1.7	1.3	0.15	4.5	0	0	6.8	0.28	0.0072	1.6	0	0	16	0	0	26	0	0	41	0.81	0.098	2.9	0	0	3.4	0.77	0.094	2.8	0	0	0.91
C135Y	10	0.12	0.79	0.87	0.29	0.14	0.54	0.5	0.013	2.8	0.29	0.0073	1.6	0	0	15	0.91	0.11	3.3	0.64	0.016	3.5	0	0	6.8	0	0	1	0	0	16	0	0	26	0	0	41	0	0	1.5	0	0	3.4	0	0	1.4	0.25	0.0063	1.4
P128Lfs*42	6	0.072	0.81	0.88	0.17	0.064	0.38	0	0	1.8	0.29	0.0073	1.6	0	0	15	0	0	1.7	1.3	0.15	4.5	0	0	6.8	0.28	0.0072	1.6	0	0	16	0	0	26	0	0	41	0	0	1.5	0	0	3.4	0	0	1.4	0.25	0.0063	1.4
X331_splice	24	0.29	0.85	0.9	0.7	0.45	1	1	0.12	3.6	0.86	0.18	2.5	0	0	15	1.4	0.28	4	0	0	2.3	0	0	6.8	0.28	0.0072	1.6	0	0	16	0	0	26	0	0	41	0	0	1.5	0	0	3.4	1.2	0.24	3.3	1.2	0.4	2.9
E339*	5	0.06	0.85	0.9	0.15	0.047	0.34	0	0	1.8	0	0	1.1	0	0	15	0	0	1.7	0	0	2.3	0	0	6.8	0.28	0.0072	1.6	0	0	16	0	0	26	0	0	41	0.4	0.01	2.2	0	0	3.4	0.77	0.094	2.8	0	0	0.91
C176F	19	0.23	0.91	0.95	0.55	0.33	0.86	0	0	1.8	1.1	0.31	2.9	0	0	15	0.91	0.11	3.3	1.3	0.15	4.5	0	0	6.8	0.57	0.069	2	0	0	16	0	0	26	0	0	41	0.4	0.01	2.2	0	0	3.4	0.77	0.094	2.8	0.5	0.06	1.8
X125_splice	20	0.24	0.96	0.96	0.58	0.36	0.9	0	0	1.8	0.86	0.18	2.5	0	0	15	0	0	1.7	0	0	2.3	0	0	6.8	0.85	0.18	2.5	0	0	16	0	0	26	0	0	41	0.4	0.01	2.2	0	0	3.4	0.77	0.094	2.8	0.99	0.27	2.5
E294*	15	0.18	0.96	0.96	0.44	0.24	0.72	1	0.12	3.6	0.57	0.07	2.1	0	0	15	0	0	1.7	1.3	0.15	4.5	0	0	6.8	0.85	0.18	2.5	0	0	16	0	0	26	0	0	41	0	0	1.5	0	0	3.4	0.39	0.0098	2.1	0.5	0.06	1.8
[truncated: 27 more columns]
