# Supplementary material for: Homogenous TP53mut-associated tumor biology across mutation and cancer types revealed by transcriptome analysis
Source: Cell Death Discov. 2023 Apr 14;9:126. doi: 10.1038/s41420-023-01413-1 (PMC10104808; doi:10.1038/s41420-023-01413-1)
Supplement: Supplementary file 4 — Supplemental Table S3 [file 41420_2023_1413_MOESM4_ESM.xls]

sample_id	cancer_type	protein_change	wt	mt	LOF	GOF	DN	non-DN
TCGA-02-0047	GBM	[Not Available]	1	0	0	0	0	0
TCGA-02-0055	GBM	p.V216M	0	1	1	0	0	1
TCGA-02-2483	GBM	p.R273H	0	1	0	1	1	0
TCGA-02-2485	GBM	p.R248Q	0	1	0	1	1	0
TCGA-02-2486	GBM	[Not Available]	1	0	0	0	0	0
TCGA-04-1348	OV	p.G266R	0	1	0	1	0	1
TCGA-04-1357	OV	p.E224Gfs*4	0	1	1	0	0	1
TCGA-04-1362	OV	p.X225_splice	0	1	1	0	0	1
TCGA-05-4244	LUAD	[Not Available]	1	0	0	0	0	0
TCGA-05-4249	LUAD	[Not Available]	1	0	0	0	0	0
TCGA-05-4250	LUAD	[Not Available]	1	0	0	0	0	0
TCGA-05-4382	LUAD	p.V272G	0	1	1	0	0	1
TCGA-05-4384	LUAD	p.Y205C	0	1	0	1	1	0
TCGA-05-4389	LUAD	[Not Available]	1	0	0	0	0	0
TCGA-05-4390	LUAD	[Not Available]	1	0	0	0	0	0
TCGA-05-4395	LUAD	p.C176Y	0	1	0	1	1	0
TCGA-05-4396	LUAD	p.K139Rfs*31	0	1	1	0	0	1
TCGA-05-4397	LUAD	p.R249Gfs*96	0	1	1	0	0	1
TCGA-05-4398	LUAD	p.G105D	0	1	1	0	0	1
TCGA-05-4402	LUAD	p.V173Afs*69	0	1	1	0	0	1
TCGA-05-4403	LUAD	[Not Available]	1	0	0	0	0	0
TCGA-05-4405	LUAD	p.C277F	0	1	1	0	0	1
TCGA-05-4410	LUAD	p.D281V	0	1	1	0	1	0
TCGA-05-4415	LUAD	p.T125T	1	0	0	0	0	0
TCGA-05-4417	LUAD	[Not Available]	1	0	0	0	0	0
TCGA-05-4418	LUAD	[Not Available]	1	0	0	0	0	0
TCGA-05-4420	LUAD	p.R280I	0	1	1	0	1	0
TCGA-05-4422	LUAD	[Not Available]	1	0	0	0	0	0
TCGA-05-4424	LUAD	p.L194R	0	1	0	1	0	1
TCGA-05-4425	LUAD	[Not Available]	1	0	0	0	0	0
TCGA-05-4426	LUAD	p.T155I	0	1	1	0	1	0
TCGA-05-4427	LUAD	p.D281N	0	1	0	1	1	0
TCGA-05-4430	LUAD	p.R249M	0	1	1	0	1	0
TCGA-05-4432	LUAD	p.R342*	0	1	1	0	0	1
TCGA-05-4433	LUAD	p.R196*	0	1	1	0	0	1
TCGA-05-4434	LUAD	[Not Available]	1	0	0	0	0	0
TCGA-05-5420	LUAD	[Not Available]	1	0	0	0	0	0
TCGA-05-5423	LUAD	p.R249M	0	1	1	0	1	0
TCGA-05-5425	LUAD	p.E68*	0	1	1	0	0	1
TCGA-05-5428	LUAD	p.C238Y	0	1	0	1	1	0
TCGA-05-5429	LUAD	[Not Available]	1	0	0	0	0	0
TCGA-05-5715	LUAD	[Not Available]	1	0	0	0	0	0
TCGA-06-0125	GBM	[Not Available]	1	0	0	0	0	0
TCGA-06-0129	GBM	p.R248Q	0	1	0	1	1	0
TCGA-06-0130	GBM	p.R158H	0	1	0	1	0	1
TCGA-06-0132	GBM	[Not Available]	1	0	0	0	0	0
TCGA-06-0141	GBM	[Not Available]	1	0	0	0	0	0
TCGA-06-0152	GBM	[Not Available]	1	0	0	0	0	0
TCGA-06-0157	GBM	[Not Available]	1	0	0	0	0	0
TCGA-06-0158	GBM	[Not Available]	1	0	0	0	0	0
TCGA-06-0168	GBM	[Not Available]	1	0	0	0	0	0
TCGA-06-0171	GBM	[Not Available]	1	0	0	0	0	0
TCGA-06-0174	GBM	[Not Available]	1	0	0	0	0	0
TCGA-06-0184	GBM	p.R158H	0	1	0	1	0	1
TCGA-06-0187	GBM	[Not Available]	1	0	0	0	0	0
TCGA-06-0190	GBM	p.G245S	0	1	0	1	1	0
TCGA-06-0210	GBM	p.R248Q	0	1	0	1	1	0
TCGA-06-0211	GBM	[Not Available]	1	0	0	0	0	0
TCGA-06-0219	GBM	[Not Available]	1	0	0	0	0	0
TCGA-06-0221	GBM	p.K139Nfs*9	0	1	1	0	0	1
TCGA-06-0238	GBM	p.N239_S241del	0	1	0	0	0	0
TCGA-06-0644	GBM	p.Y220C	0	1	0	1	1	0
TCGA-06-0645	GBM	[Not Available]	1	0	0	0	0	0
TCGA-06-0646	GBM	[Not Available]	1	0	0	0	0	0
TCGA-06-0649	GBM	[Not Available]	1	0	0	0	0	0
TCGA-06-0686	GBM	[Not Available]	1	0	0	0	0	0
TCGA-06-0743	GBM	p.H179R	0	1	0	1	1	0
TCGA-06-0744	GBM	p.H179R	0	1	0	1	1	0
TCGA-06-0745	GBM	[Not Available]	1	0	0	0	0	0
TCGA-06-0747	GBM	[Not Available]	1	0	0	0	0	0
TCGA-06-0749	GBM	[Not Available]	1	0	0	0	0	0
TCGA-06-0750	GBM	[Not Available]	1	0	0	0	0	0
TCGA-06-0878	GBM	[Not Available]	1	0	0	0	0	0
TCGA-06-0882	GBM	[Not Available]	1	0	0	0	0	0
TCGA-06-1804	GBM	[Not Available]	1	0	0	0	0	0
TCGA-06-2557	GBM	[Not Available]	1	0	0	0	0	0
TCGA-06-2558	GBM	p.D281H	0	1	0	1	0	1
TCGA-06-2559	GBM	p.P190L	0	1	1	0	0	1
TCGA-06-2561	GBM	[Not Available]	1	0	0	0	0	0
TCGA-06-2562	GBM	[Not Available]	1	0	0	0	0	0
TCGA-06-2563	GBM	p.L130P	0	1	1	0	0	1
TCGA-06-2564	GBM	[Not Available]	1	0	0	0	0	0
TCGA-06-2565	GBM	[Not Available]	1	0	0	0	0	0
TCGA-06-2567	GBM	p.E271K	0	1	1	0	0	1
TCGA-06-2569	GBM	p.T155_R158del	0	1	0	0	0	0
TCGA-06-2570	GBM	p.Q136E	0	1	1	0	0	1
TCGA-06-5408	GBM	p.R273H	0	1	0	1	1	0
TCGA-06-5410	GBM	[Not Available]	1	0	0	0	0	0
TCGA-06-5411	GBM	[Not Available]	1	0	0	0	0	0
TCGA-06-5412	GBM	[Not Available]	1	0	0	0	0	0
TCGA-06-5413	GBM	[Not Available]	1	0	0	0	0	0
TCGA-06-5414	GBM	[Not Available]	1	0	0	0	0	0
TCGA-06-5415	GBM	[Not Available]	1	0	0	0	0	0
TCGA-06-5416	GBM	p.R213*	0	1	1	0	0	1
TCGA-06-5417	GBM	p.I255S	0	1	1	0	0	1
TCGA-06-5418	GBM	[Not Available]	1	0	0	0	0	0
TCGA-06-5856	GBM	[Not Available]	1	0	0	0	0	0
TCGA-06-5858	GBM	p.R175H	0	1	0	1	1	0
TCGA-06-5859	GBM	[Not Available]	1	0	0	0	0	0
TCGA-08-0386	GBM	[Not Available]	1	0	0	0	0	0
TCGA-09-0364	OV	p.C229_I232del	0	1	0	0	0	0
TCGA-09-0369	OV	p.H193R	0	1	1	0	1	0
TCGA-09-1670	OV	p.V272M	0	1	1	0	1	0
TCGA-09-1673	OV	p.R175H	0	1	0	1	1	0
TCGA-09-1674	OV	p.L188Tfs*21	0	1	1	0	0	1
TCGA-09-2044	OV	[Not Available]	1	0	0	0	0	0
TCGA-09-2045	OV	p.H179R	0	1	0	1	1	0
TCGA-09-2051	OV	p.P223*	0	1	1	0	0	1
TCGA-09-2056	OV	[Not Available]	1	0	0	0	0	0
TCGA-10-0928	OV	[Not Available]	1	0	0	0	0	0
TCGA-12-0616	GBM	[Not Available]	1	0	0	0	0	0
TCGA-12-0618	GBM	p.C238Y	0	1	0	1	1	0
TCGA-12-0619	GBM	p.K164E	0	1	1	0	0	1
TCGA-12-0821	GBM	[Not Available]	1	0	0	0	0	0
TCGA-12-1597	GBM	[Not Available]	1	0	0	0	0	0
TCGA-12-3650	GBM	[Not Available]	1	0	0	0	0	0
TCGA-12-3652	GBM	[Not Available]	1	0	0	0	0	0
TCGA-12-3653	GBM	[Not Available]	1	0	0	0	0	0
TCGA-12-5295	GBM	[Not Available]	1	0	0	0	0	0
TCGA-12-5299	GBM	[Not Available]	1	0	0	0	0	0
TCGA-13-0800	OV	p.K132M	0	1	1	0	0	1
TCGA-13-0890	OV	p.X126_splice	0	1	1	0	0	1
TCGA-13-0893	OV	p.G245D	0	1	0	1	1	0
TCGA-13-0897	OV	p.T284Hfs*22	0	1	0	0	0	0
TCGA-13-0899	OV	p.Q317*	0	1	1	0	0	1
TCGA-13-0913	OV	p.P278R	0	1	1	0	0	1
TCGA-13-0916	OV	p.R196*	0	1	1	0	0	1
TCGA-13-0920	OV	p.Q100*	0	1	1	0	0	1
TCGA-13-1403	OV	p.X125_splice	0	1	1	0	0	1
TCGA-13-1405	OV	p.R196*	0	1	1	0	0	1
TCGA-13-1411	OV	p.C277F	0	1	1	0	0	1
TCGA-13-1481	OV	p.P177R	0	1	1	0	0	1
TCGA-13-1489	OV	p.R342*	0	1	1	0	0	1
TCGA-13-1497	OV	p.R333Vfs*12	0	1	1	0	0	1
TCGA-13-1498	OV	p.X332_splice	0	1	1	0	0	1
TCGA-13-1505	OV	p.A76Hfs*47	0	1	1	0	0	1
TCGA-13-1506	OV	p.M66Tfs*60	0	1	0	0	0	0
TCGA-13-1507	OV	p.T140Mfs*28	0	1	1	0	0	1
TCGA-13-1511	OV	p.R175H	0	1	0	1	1	0
TCGA-13-1512	OV	p.R273L	0	1	0	1	1	0
TCGA-13-2060	OV	p.H179R	0	1	0	1	1	0
TCGA-13-A5FT	OV	p.Q144Lfs*5	0	1	1	0	0	1
TCGA-14-0736	GBM	[Not Available]	1	0	0	0	0	0
TCGA-14-0781	GBM	[Not Available]	1	0	0	0	0	0
TCGA-14-0787	GBM	[Not Available]	1	0	0	0	0	0
TCGA-14-0789	GBM	[Not Available]	1	0	0	0	0	0
TCGA-14-0790	GBM	[Not Available]	1	0	0	0	0	0
TCGA-14-0817	GBM	p.L194Pfs*13	0	1	1	0	0	1
TCGA-14-0871	GBM	p.G302Rfs*4	0	1	1	0	0	1
TCGA-14-1034	GBM	p.G105R	0	1	1	0	0	1
TCGA-14-1823	GBM	[Not Available]	1	0	0	0	0	0
TCGA-14-1825	GBM	p.R282W	0	1	0	1	1	0
TCGA-14-1829	GBM	[Not Available]	1	0	0	0	0	0
TCGA-14-2554	GBM	[Not Available]	1	0	0	0	0	0
TCGA-15-0742	GBM	[Not Available]	1	0	0	0	0	0
TCGA-16-0846	GBM	p.H179Y	0	1	0	1	1	0
TCGA-16-1045	GBM	[Not Available]	1	0	0	0	0	0
TCGA-18-3406	LUSC	p.V216E	0	1	1	0	0	1
TCGA-18-3407	LUSC	p.F212Sfs*3	0	1	1	0	0	1
TCGA-18-3408	LUSC	p.C242F	0	1	1	0	1	0
TCGA-18-3409	LUSC	p.N210Wfs*30	0	1	0	0	0	0
TCGA-18-3410	LUSC	p.R213G	0	1	1	0	0	1
TCGA-18-3411	LUSC	p.E298*	0	1	1	0	0	1
TCGA-18-3412	LUSC	p.C238S	0	1	1	0	1	0
TCGA-18-3414	LUSC	p.R273L	0	1	0	1	1	0
TCGA-18-3415	LUSC	p.R282Q	0	1	0	1	1	0
TCGA-18-3416	LUSC	p.G244Afs*3	0	1	1	0	0	1
TCGA-18-3417	LUSC	p.T125T	1	0	0	0	0	0
TCGA-18-3421	LUSC	p.V172G	0	1	1	0	0	1
TCGA-18-4083	LUSC	p.T155P	0	1	1	0	0	1
TCGA-18-4721	LUSC	p.L252_T253delinsP	0	1	0	0	0	0
TCGA-18-5592	LUSC	p.H179L	0	1	1	0	1	0
TCGA-18-5595	LUSC	[Not Available]	1	0	0	0	0	0
TCGA-19-0957	GBM	[Not Available]	1	0	0	0	0	0
TCGA-19-1389	GBM	[Not Available]	1	0	0	0	0	0
TCGA-19-1390	GBM	p.L194R	0	1	0	1	0	1
TCGA-19-1787	GBM	p.R175H	0	1	0	1	1	0
TCGA-19-2619	GBM	[Not Available]	1	0	0	0	0	0
TCGA-19-2620	GBM	[Not Available]	1	0	0	0	0	0
TCGA-19-2624	GBM	[Not Available]	1	0	0	0	0	0
TCGA-19-2625	GBM	p.C238Y	0	1	0	1	1	0
TCGA-19-2629	GBM	p.X126_splice	0	1	1	0	0	1
TCGA-19-4065	GBM	p.P152L	0	1	0	1	0	1
TCGA-19-5960	GBM	[Not Available]	1	0	0	0	0	0
TCGA-20-1682	OV	p.P278L	0	1	1	0	1	0
TCGA-20-1683	OV	p.X225_splice	0	1	1	0	0	1
TCGA-20-1684	OV	p.T253N	0	1	1	0	0	1
TCGA-20-1685	OV	p.R175H	0	1	0	1	1	0
TCGA-20-1687	OV	p.V157F	0	1	0	1	1	0
TCGA-21-1070	LUSC	p.G245C	0	1	0	1	1	0
TCGA-21-1071	LUSC	[Not Available]	1	0	0	0	0	0
TCGA-21-1075	LUSC	p.M237L	0	1	0	1	0	1
TCGA-21-1076	LUSC	p.Y163C	0	1	0	1	1	0
TCGA-21-1077	LUSC	p.T125T	1	0	0	0	0	0
TCGA-21-1078	LUSC	[Not Available]	1	0	0	0	0	0
TCGA-21-1079	LUSC	p.R248W	0	1	0	1	1	0
TCGA-21-1080	LUSC	p.R273H	0	1	0	1	1	0
TCGA-21-1081	LUSC	[Not Available]	1	0	0	0	0	0
TCGA-21-1082	LUSC	p.Q192_H193del	0	1	1	0	0	1
TCGA-21-1083	LUSC	p.G245V	0	1	0	1	1	0
TCGA-21-5782	LUSC	p.I195S	0	1	1	0	0	1
TCGA-21-5783	LUSC	p.R110_G112del	0	1	0	0	0	0
TCGA-21-5784	LUSC	p.W91*	0	1	1	0	0	1
TCGA-21-5786	LUSC	p.V157F	0	1	0	1	1	0
TCGA-21-5787	LUSC	p.C176Y	0	1	0	1	1	0
TCGA-21-A5DI	LUSC	p.T125T	1	0	0	0	0	0
TCGA-22-0940	LUSC	p.R273Lfs*72	0	1	1	0	0	1
TCGA-22-0944	LUSC	p.Y234C	0	1	1	0	1	0
TCGA-22-1000	LUSC	p.G154V	0	1	1	0	0	1
TCGA-22-1002	LUSC	p.G154Afs*16	0	1	1	0	0	1
TCGA-22-1005	LUSC	[Not Available]	1	0	0	0	0	0
TCGA-22-1011	LUSC	p.E271K	0	1	1	0	0	1
TCGA-22-1012	LUSC	p.E224D	0	1	0	0	0	0
TCGA-22-1016	LUSC	p.Y220C	0	1	0	1	1	0
TCGA-22-4591	LUSC	p.A69A	1	0	0	0	0	0
TCGA-22-4593	LUSC	p.D49Sfs*69	0	1	1	0	0	1
TCGA-22-4594	LUSC	p.X261_splice	0	1	1	0	0	1
TCGA-22-4595	LUSC	p.P250L	0	1	1	0	1	0
TCGA-22-4596	LUSC	[Not Available]	1	0	0	0	0	0
TCGA-22-4599	LUSC	p.G245C	0	1	0	1	1	0
TCGA-22-4601	LUSC	p.R273C	0	1	0	1	1	0
TCGA-22-4604	LUSC	p.R196*	0	1	1	0	0	1
TCGA-22-4605	LUSC	p.X307_splice	0	1	1	0	0	1
TCGA-22-4607	LUSC	p.C176F	0	1	0	1	1	0
TCGA-22-4609	LUSC	p.R65Efs*58	0	1	1	0	0	1
TCGA-22-4613	LUSC	p.Y236C	0	1	1	0	1	0
TCGA-22-5471	LUSC	p.R248W	0	1	0	1	1	0
TCGA-22-5472	LUSC	p.X33_splice	0	1	1	0	0	1
TCGA-22-5473	LUSC	p.E298*	0	1	1	0	0	1
TCGA-22-5474	LUSC	p.Y234S	0	1	1	0	0	1
TCGA-22-5477	LUSC	p.V157F	0	1	0	1	1	0
TCGA-22-5478	LUSC	p.R280I	0	1	1	0	1	0
TCGA-22-5479	LUSC	p.P153Afs*28	0	1	1	0	0	1
TCGA-22-5480	LUSC	p.R110L	0	1	0	1	0	1
TCGA-22-5481	LUSC	p.Y234C	0	1	1	0	1	0
TCGA-22-5482	LUSC	p.X126_splice	0	1	1	0	0	1
TCGA-22-5483	LUSC	p.X331_splice	0	1	1	0	0	1
TCGA-22-5485	LUSC	p.I162dup	0	1	0	0	0	0
TCGA-22-5489	LUSC	p.R306*	0	1	1	0	0	1
TCGA-22-5491	LUSC	p.P151R	0	1	1	0	1	0
TCGA-22-5492	LUSC	p.E221*	0	1	1	0	0	1
TCGA-22-A5C4	LUSC	p.V172Lfs*2	0	1	1	0	0	1
TCGA-23-1027	OV	p.E198*	0	1	1	0	0	1
TCGA-23-1029	OV	p.I251S	0	1	1	0	0	1
TCGA-23-1111	OV	p.R175H	0	1	0	1	1	0
TCGA-23-1114	OV	p.X307_splice	0	1	1	0	0	1
TCGA-23-1122	OV	p.R175H	0	1	0	1	1	0
TCGA-23-1123	OV	p.C176Y	0	1	0	1	1	0
TCGA-23-1809	OV	p.P27Lfs*17	0	1	1	0	0	1
TCGA-23-2077	OV	p.R175H	0	1	0	1	1	0
TCGA-23-2078	OV	p.T256del	0	1	1	0	0	1
TCGA-23-2081	OV	[Not Available]	1	0	0	0	0	0
TCGA-23-2084	OV	p.G154V	0	1	1	0	0	1
TCGA-24-1103	OV	p.X307_splice	0	1	1	0	0	1
TCGA-24-1413	OV	p.E198*	0	1	1	0	0	1
TCGA-24-1416	OV	p.R282W	0	1	0	1	1	0
TCGA-24-1417	OV	p.R248W	0	1	0	1	1	0
TCGA-24-1418	OV	p.D228*	0	1	1	0	0	1
TCGA-24-1419	OV	p.R248Q	0	1	0	1	1	0
TCGA-24-1423	OV	p.P191del	0	1	0	0	0	0
TCGA-24-1424	OV	p.I195T	0	1	1	0	0	1
TCGA-24-1425	OV	p.Y234C	0	1	1	0	1	0
TCGA-24-1427	OV	p.V272Cfs*73	0	1	1	0	0	1
TCGA-24-1428	OV	p.I195N	0	1	1	0	0	1
TCGA-24-1430	OV	[Not Available]	1	0	0	0	0	0
TCGA-24-1434	OV	p.N345Mfs*25	0	1	1	0	0	1
TCGA-24-1435	OV	p.V216M	0	1	1	0	0	1
TCGA-24-1436	OV	p.X331_splice	0	1	1	0	0	1
TCGA-24-1463	OV	p.V274D	0	1	1	0	0	1
TCGA-24-1467	OV	p.R175H	0	1	0	1	1	0
TCGA-24-1469	OV	p.I195T	0	1	1	0	0	1
TCGA-24-1474	OV	p.Q192*	0	1	1	0	0	1
TCGA-24-1550	OV	p.E51*	0	1	1	0	0	1
TCGA-24-1551	OV	p.R248W	0	1	0	1	1	0
TCGA-24-1552	OV	p.P278H	0	1	1	0	1	0
TCGA-24-1562	OV	p.X33_splice	0	1	1	0	0	1
TCGA-24-1564	OV	p.X187_splice	0	1	1	0	0	1
TCGA-24-1603	OV	p.P316Sfs*21	0	1	1	0	0	1
TCGA-24-1616	OV	p.Y236C	0	1	1	0	1	0
TCGA-24-1842	OV	p.E258K	0	1	0	1	1	0
TCGA-24-1843	OV	p.E349*	0	1	1	0	0	1
TCGA-24-1844	OV	p.C176S	0	1	0	1	1	0
TCGA-24-1846	OV	p.S149Ffs*32	0	1	1	0	0	1
TCGA-24-1847	OV	p.D281V	0	1	1	0	1	0
TCGA-24-1849	OV	p.X33_splice	0	1	1	0	0	1
TCGA-24-1850	OV	p.W146*	0	1	1	0	0	1
TCGA-24-2019	OV	p.I232N	0	1	1	0	0	1
TCGA-24-2024	OV	p.V272M	0	1	1	0	1	0
TCGA-24-2033	OV	p.G266E	0	1	0	1	0	1
TCGA-24-2035	OV	p.Q317Afs*19	0	1	1	0	0	1
TCGA-24-2036	OV	p.R273H	0	1	0	1	1	0
TCGA-24-2038	OV	[Not Available]	1	0	0	0	0	0
TCGA-24-2254	OV	p.S241F	0	1	0	1	1	0
TCGA-24-2261	OV	p.Y163C	0	1	0	1	1	0
TCGA-24-2262	OV	p.K132N	0	1	1	0	1	0
TCGA-24-2267	OV	p.T284Qfs*61	0	1	1	0	0	1
TCGA-24-2271	OV	p.K321*	0	1	1	0	0	1
TCGA-24-2281	OV	p.R175H	0	1	0	1	1	0
TCGA-24-2288	OV	p.P250L	0	1	1	0	1	0
TCGA-24-2289	OV	p.R196*	0	1	1	0	0	1
TCGA-24-2290	OV	p.V274G	0	1	1	0	0	1
TCGA-24-2293	OV	p.P152Rfs*18	0	1	1	0	0	1
TCGA-24-2298	OV	p.X225_splice	0	1	1	0	0	1
TCGA-25-1312	OV	p.N210Tfs*37	0	1	1	0	0	1
TCGA-25-1313	OV	p.L145R	0	1	1	0	0	1
TCGA-25-1314	OV	p.R196*	0	1	1	0	0	1
TCGA-25-1315	OV	p.R273H	0	1	0	1	1	0
TCGA-25-1316	OV	[Not Available]	1	0	0	0	0	0
TCGA-25-1319	OV	p.Y220C	0	1	0	1	1	0
TCGA-25-1320	OV	p.C124*	0	1	1	0	0	1
TCGA-25-1323	OV	p.V272L	0	1	1	0	0	1
TCGA-25-1326	OV	p.E286K	0	1	1	0	1	0
TCGA-25-1328	OV	[Not Available]	1	0	0	0	0	0
TCGA-25-1329	OV	p.P47Rfs*76	0	1	1	0	0	1
TCGA-25-2042	OV	p.E224E	1	0	0	0	0	0
TCGA-25-2391	OV	p.E51Gfs*6	0	1	1	0	0	1
TCGA-25-2392	OV	p.R273C	0	1	0	1	1	0
TCGA-25-2393	OV	p.A138_P142del	0	1	0	0	0	0
TCGA-25-2396	OV	p.I195T	0	1	1	0	0	1
TCGA-25-2397	OV	p.R249G	0	1	1	0	0	1
TCGA-25-2398	OV	[Not Available]	1	0	0	0	0	0
TCGA-25-2399	OV	p.R175H	0	1	0	1	1	0
TCGA-25-2400	OV	p.X224_splice	0	1	1	0	0	1
TCGA-25-2401	OV	p.L194R	0	1	0	1	0	1
TCGA-25-2404	OV	p.H214R	0	1	0	1	0	1
TCGA-25-2409	OV	p.R248W	0	1	0	1	1	0
TCGA-26-1442	GBM	p.R273C	0	1	0	1	1	0
TCGA-26-5132	GBM	[Not Available]	1	0	0	0	0	0
TCGA-26-5133	GBM	p.Y234C	0	1	1	0	1	0
TCGA-26-5134	GBM	[Not Available]	1	0	0	0	0	0
TCGA-26-5135	GBM	[Not Available]	1	0	0	0	0	0
TCGA-26-5136	GBM	p.K132N	0	1	1	0	1	0
TCGA-26-5139	GBM	[Not Available]	1	0	0	0	0	0
TCGA-27-1830	GBM	p.R248Q	0	1	0	1	1	0
TCGA-27-1831	GBM	[Not Available]	1	0	0	0	0	0
TCGA-27-1832	GBM	[Not Available]	1	0	0	0	0	0
TCGA-27-1834	GBM	[Not Available]	1	0	0	0	0	0
TCGA-27-1835	GBM	p.V216M	0	1	1	0	0	1
TCGA-27-1837	GBM	[Not Available]	1	0	0	0	0	0
TCGA-27-2519	GBM	p.R282Gfs*63	0	1	1	0	0	1
TCGA-27-2521	GBM	p.L264Yfs*81	0	1	1	0	0	1
TCGA-27-2523	GBM	[Not Available]	1	0	0	0	0	0
TCGA-27-2524	GBM	[Not Available]	1	0	0	0	0	0
TCGA-27-2526	GBM	[Not Available]	1	0	0	0	0	0
TCGA-27-2528	GBM	[Not Available]	1	0	0	0	0	0
TCGA-28-1747	GBM	[Not Available]	1	0	0	0	0	0
TCGA-28-1753	GBM	p.R273H	0	1	0	1	1	0
TCGA-28-2499	GBM	[Not Available]	1	0	0	0	0	0
TCGA-28-2509	GBM	p.C242Y	0	1	0	1	1	0
TCGA-28-2513	GBM	[Not Available]	1	0	0	0	0	0
TCGA-28-2514	GBM	[Not Available]	1	0	0	0	0	0
TCGA-28-5204	GBM	[Not Available]	1	0	0	0	0	0
TCGA-28-5207	GBM	p.G266V	0	1	1	0	0	1
TCGA-28-5208	GBM	[Not Available]	1	0	0	0	0	0
TCGA-28-5209	GBM	[Not Available]	1	0	0	0	0	0
TCGA-28-5213	GBM	[Not Available]	1	0	0	0	0	0
TCGA-28-5215	GBM	p.T125T	1	0	0	0	0	0
TCGA-28-5216	GBM	p.R249M	0	1	1	0	1	0
TCGA-28-5218	GBM	[Not Available]	1	0	0	0	0	0
TCGA-28-5220	GBM	[Not Available]	1	0	0	0	0	0
TCGA-29-1688	OV	p.P278L	0	1	1	0	1	0
TCGA-29-1691	OV	p.D228*	0	1	1	0	0	1
TCGA-29-1693	OV	p.T102Pfs*21	0	1	1	0	0	1
TCGA-29-1694	OV	p.X261_splice	0	1	1	0	0	1
TCGA-29-1695	OV	p.C176F	0	1	0	1	1	0
TCGA-29-1696	OV	p.V218Cfs*29	0	1	1	0	0	1
TCGA-29-1697	OV	p.C238G	0	1	1	0	1	0
TCGA-29-1698	OV	p.H193Y	0	1	1	0	0	1
TCGA-29-1699	OV	p.R175G	0	1	1	0	0	1
TCGA-29-1701	OV	p.X332_splice	0	1	1	0	0	1
TCGA-29-1702	OV	p.Y163C	0	1	0	1	1	0
TCGA-29-1703	OV	p.H193Y	0	1	1	0	0	1
TCGA-29-1705	OV	p.R110L	0	1	0	1	0	1
TCGA-29-1710	OV	p.I195T	0	1	1	0	0	1
TCGA-29-1711	OV	p.Y234C	0	1	1	0	1	0
TCGA-29-1761	OV	p.V122Dfs*26	0	1	1	0	0	1
TCGA-29-1762	OV	p.R213*	0	1	1	0	0	1
TCGA-29-1763	OV	p.R175H	0	1	0	1	1	0
TCGA-29-1770	OV	p.Y220C	0	1	0	1	1	0
TCGA-29-1776	OV	p.R175H	0	1	0	1	1	0
TCGA-29-1778	OV	p.R248W	0	1	0	1	1	0
TCGA-29-1781	OV	p.C242Afs*5	0	1	1	0	0	1
TCGA-29-1783	OV	p.T123Rfs*48	0	1	1	0	0	1
TCGA-29-1784	OV	p.X126_splice	0	1	1	0	0	1
TCGA-29-1785	OV	p.X307_splice	0	1	1	0	0	1
TCGA-29-2427	OV	p.G244D	0	1	1	0	1	0
TCGA-29-A5NZ	OV	p.G266E	0	1	0	1	0	1
TCGA-2A-A8VL	PRAD	[Not Available]	1	0	0	0	0	0
TCGA-2A-A8VO	PRAD	[Not Available]	1	0	0	0	0	0
TCGA-2A-A8VT	PRAD	p.X33_splice	0	1	1	0	0	1
TCGA-2A-A8VV	PRAD	[Not Available]	1	0	0	0	0	0
TCGA-2A-A8VX	PRAD	[Not Available]	1	0	0	0	0	0
TCGA-2A-A8W1	PRAD	[Not Available]	1	0	0	0	0	0
TCGA-2A-A8W3	PRAD	[Not Available]	1	0	0	0	0	0
TCGA-2A-AAYF	PRAD	[Not Available]	1	0	0	0	0	0
TCGA-2A-AAYO	PRAD	[Not Available]	1	0	0	0	0	0
TCGA-2A-AAYU	PRAD	[Not Available]	1	0	0	0	0	0
TCGA-2E-A9G8	UCEC	p.E286_E287del	0	1	0	0	0	0
TCGA-2F-A9KO	BLCA	[Not Available]	1	0	0	0	0	0
TCGA-2F-A9KP	BLCA	p.G245D	0	1	0	1	1	0
TCGA-2F-A9KQ	BLCA	[Not Available]	1	0	0	0	0	0
TCGA-2F-A9KR	BLCA	[Not Available]	1	0	0	0	0	0
TCGA-2F-A9KT	BLCA	[Not Available]	1	0	0	0	0	0
TCGA-2F-A9KW	BLCA	[Not Available]	1	0	0	0	0	0
TCGA-2H-A9GF	ESCA	p.P177_C182del	0	1	0	0	0	0
TCGA-2H-A9GH	ESCA	p.R213*	0	1	1	0	0	1
TCGA-2H-A9GI	ESCA	[Not Available]	1	0	0	0	0	0
TCGA-2H-A9GJ	ESCA	p.A138V	0	1	0	1	0	1
TCGA-2H-A9GK	ESCA	p.R196*	0	1	1	0	0	1
TCGA-2H-A9GL	ESCA	p.L257Pfs*7	0	1	1	0	0	1
TCGA-2H-A9GM	ESCA	p.C176dup	0	1	0	0	0	0
TCGA-2H-A9GN	ESCA	p.R209Kfs*6	0	1	1	0	0	1
TCGA-2H-A9GO	ESCA	p.F113V	0	1	1	0	0	1
TCGA-2H-A9GQ	ESCA	p.R282W	0	1	0	1	1	0
TCGA-2H-A9GR	ESCA	p.C176F	0	1	0	1	1	0
TCGA-2J-AAB1	PAAD	[Not Available]	1	0	0	0	0	0
TCGA-2J-AAB4	PAAD	p.Y126N	0	1	1	0	0	1
TCGA-2J-AAB6	PAAD	p.R273H	0	1	0	1	1	0
TCGA-2J-AAB8	PAAD	p.S166*	0	1	1	0	0	1
TCGA-2J-AAB9	PAAD	p.Q104*	0	1	1	0	0	1
TCGA-2J-AABA	PAAD	[Not Available]	1	0	0	0	0	0
TCGA-2J-AABE	PAAD	[Not Available]	1	0	0	0	0	0
TCGA-2J-AABF	PAAD	p.C242*	0	1	1	0	0	1
TCGA-2J-AABH	PAAD	p.E62Kfs*61	0	1	1	0	0	1
TCGA-2J-AABI	PAAD	p.V217Gfs*31	0	1	1	0	0	1
TCGA-2J-AABK	PAAD	p.V272A	0	1	1	0	0	1
TCGA-2J-AABO	PAAD	p.G266V	0	1	1	0	0	1
TCGA-2J-AABP	PAAD	p.G245D	0	1	0	1	1	0
TCGA-2J-AABR	PAAD	[Not Available]	1	0	0	0	0	0
TCGA-2J-AABT	PAAD	p.R213Dfs*34	0	1	1	0	0	1
TCGA-2J-AABU	PAAD	p.H214R	0	1	0	1	0	1
TCGA-2J-AABV	PAAD	[Not Available]	1	0	0	0	0	0
TCGA-2K-A9WE	KIRP	[Not Available]	1	0	0	0	0	0
TCGA-2L-AAQA	PAAD	p.R175H	0	1	0	1	1	0
TCGA-2L-AAQE	PAAD	p.Q38*	0	1	1	0	0	1
TCGA-2L-AAQI	PAAD	p.R283P	0	1	1	0	0	1
TCGA-2L-AAQJ	PAAD	p.G266E	0	1	0	1	0	1
TCGA-2L-AAQL	PAAD	p.X126_splice	0	1	1	0	0	1
TCGA-2L-AAQM	PAAD	[Not Available]	1	0	0	0	0	0
TCGA-2V-A95S	LIHC	[Not Available]	1	0	0	0	0	0
TCGA-2W-A8YY	CESC	p.R333C	0	1	0	0	0	0
TCGA-2Y-A9GS	LIHC	p.R249S	0	1	0	1	1	0
TCGA-2Y-A9GT	LIHC	[Not Available]	1	0	0	0	0	0
TCGA-2Y-A9GU	LIHC	[Not Available]	1	0	0	0	0	0
TCGA-2Y-A9GV	LIHC	[Not Available]	1	0	0	0	0	0
TCGA-2Y-A9GW	LIHC	[Not Available]	1	0	0	0	0	0
TCGA-2Y-A9GX	LIHC	[Not Available]	1	0	0	0	0	0
TCGA-2Y-A9GY	LIHC	p.R213L	0	1	1	0	0	1
TCGA-2Y-A9GZ	LIHC	[Not Available]	1	0	0	0	0	0
TCGA-2Y-A9H0	LIHC	[Not Available]	1	0	0	0	0	0
TCGA-2Y-A9H1	LIHC	[Not Available]	1	0	0	0	0	0
TCGA-2Y-A9H2	LIHC	[Not Available]	1	0	0	0	0	0
TCGA-2Y-A9H3	LIHC	[Not Available]	1	0	0	0	0	0
TCGA-2Y-A9H4	LIHC	p.S90Pfs*33	0	1	1	0	0	1
TCGA-2Y-A9H5	LIHC	[Not Available]	1	0	0	0	0	0
TCGA-2Y-A9H6	LIHC	[Not Available]	1	0	0	0	0	0
TCGA-2Y-A9H7	LIHC	[Not Available]	1	0	0	0	0	0
TCGA-2Y-A9H8	LIHC	p.G245D	0	1	0	1	1	0
TCGA-2Y-A9H9	LIHC	[Not Available]	1	0	0	0	0	0
TCGA-2Y-A9HA	LIHC	p.M237Cfs*10	0	1	1	0	0	1
TCGA-2Y-A9HB	LIHC	[Not Available]	1	0	0	0	0	0
TCGA-2Z-A9J1	KIRP	[Not Available]	1	0	0	0	0	0
TCGA-2Z-A9J2	KIRP	[Not Available]	1	0	0	0	0	0
TCGA-2Z-A9J3	KIRP	[Not Available]	1	0	0	0	0	0
TCGA-2Z-A9J5	KIRP	[Not Available]	1	0	0	0	0	0
TCGA-2Z-A9J6	KIRP	[Not Available]	1	0	0	0	0	0
TCGA-2Z-A9J7	KIRP	[Not Available]	1	0	0	0	0	0
TCGA-2Z-A9J8	KIRP	[Not Available]	1	0	0	0	0	0
TCGA-2Z-A9JD	KIRP	[Not Available]	1	0	0	0	0	0
TCGA-2Z-A9JE	KIRP	[Not Available]	1	0	0	0	0	0
TCGA-2Z-A9JG	KIRP	[Not Available]	1	0	0	0	0	0
TCGA-2Z-A9JI	KIRP	[Not Available]	1	0	0	0	0	0
TCGA-2Z-A9JJ	KIRP	[Not Available]	1	0	0	0	0	0
TCGA-2Z-A9JK	KIRP	[Not Available]	1	0	0	0	0	0
TCGA-2Z-A9JL	KIRP	[Not Available]	1	0	0	0	0	0
TCGA-2Z-A9JM	KIRP	[Not Available]	1	0	0	0	0	0
TCGA-2Z-A9JN	KIRP	[Not Available]	1	0	0	0	0	0
TCGA-2Z-A9JO	KIRP	[Not Available]	1	0	0	0	0	0
TCGA-2Z-A9JP	KIRP	[Not Available]	1	0	0	0	0	0
TCGA-2Z-A9JQ	KIRP	[Not Available]	1	0	0	0	0	0
TCGA-2Z-A9JR	KIRP	[Not Available]	1	0	0	0	0	0
TCGA-2Z-A9JS	KIRP	[Not Available]	1	0	0	0	0	0
TCGA-2Z-A9JT	KIRP	[Not Available]	1	0	0	0	0	0
TCGA-30-1718	OV	p.E294*	0	1	1	0	0	1
TCGA-30-1855	OV	p.X187_splice	0	1	1	0	0	1
TCGA-30-1857	OV	p.Y163C	0	1	0	1	1	0
TCGA-30-1862	OV	p.X224_splice	0	1	1	0	0	1
TCGA-30-1891	OV	p.L194R	0	1	0	1	0	1
TCGA-31-1950	OV	p.I195T	0	1	1	0	0	1
TCGA-31-1953	OV	p.Q100Gfs*37	0	1	1	0	0	1
TCGA-31-1959	OV	p.C238F	0	1	1	0	1	0
TCGA-32-1970	GBM	p.R267P	0	1	1	0	0	1
TCGA-32-1980	GBM	[Not Available]	1	0	0	0	0	0
TCGA-32-1982	GBM	[Not Available]	1	0	0	0	0	0
TCGA-32-2615	GBM	[Not Available]	1	0	0	0	0	0
TCGA-32-2616	GBM	p.R175H	0	1	0	1	1	0
TCGA-32-2632	GBM	[Not Available]	1	0	0	0	0	0
TCGA-32-2634	GBM	p.I254S	0	1	1	0	0	1
TCGA-32-2638	GBM	[Not Available]	1	0	0	0	0	0
TCGA-32-4213	GBM	[Not Available]	1	0	0	0	0	0
TCGA-32-5222	GBM	[Not Available]	1	0	0	0	0	0
TCGA-33-4532	LUSC	p.M237I	0	1	0	1	1	0
TCGA-33-4533	LUSC	p.E298*	0	1	1	0	0	1
TCGA-33-4538	LUSC	p.H214R	0	1	0	1	0	1
TCGA-33-4547	LUSC	p.E271K	0	1	1	0	0	1
TCGA-33-4566	LUSC	p.K164E	0	1	1	0	0	1
TCGA-33-4582	LUSC	p.P278S	0	1	1	0	1	0
TCGA-33-4583	LUSC	p.R249W	0	1	1	0	1	0
TCGA-33-4586	LUSC	p.R248Q	0	1	0	1	1	0
TCGA-33-4587	LUSC	p.C242G	0	1	0	0	0	0
TCGA-33-4589	LUSC	[Not Available]	1	0	0	0	0	0
TCGA-33-6737	LUSC	p.T284P	0	1	1	0	0	1
TCGA-33-6738	LUSC	p.T125T	1	0	0	0	0	0
TCGA-33-A4WN	LUSC	p.G245C	0	1	0	1	1	0
TCGA-33-A5GW	LUSC	p.S46*	0	1	1	0	0	1
TCGA-33-AAS8	LUSC	p.P190L	0	1	1	0	0	1
TCGA-33-AASB	LUSC	p.V157F	0	1	0	1	1	0
TCGA-33-AASD	LUSC	p.T125T	1	0	0	0	0	0
TCGA-33-AASI	LUSC	p.H179R	0	1	0	1	1	0
TCGA-33-AASJ	LUSC	p.X307_splice	0	1	1	0	0	1
TCGA-33-AASL	LUSC	p.R175G	0	1	1	0	0	1
TCGA-34-2596	LUSC	p.K305*	0	1	1	0	0	1
TCGA-34-2600	LUSC	p.G266V	0	1	1	0	0	1
TCGA-34-2608	LUSC	p.R158L	0	1	1	0	1	0
TCGA-34-5231	LUSC	p.E224E	1	0	0	0	0	0
TCGA-34-5232	LUSC	p.D281Y	0	1	0	1	1	0
TCGA-34-5234	LUSC	[Not Available]	1	0	0	0	0	0
TCGA-34-5236	LUSC	p.K132R	0	1	1	0	1	0
TCGA-34-5239	LUSC	p.X125_splice	0	1	1	0	0	1
TCGA-34-5240	LUSC	p.G245S	0	1	0	1	1	0
TCGA-34-5241	LUSC	p.E204*	0	1	1	0	0	1
TCGA-34-5927	LUSC	p.S183*	0	1	1	0	0	1
TCGA-34-5928	LUSC	p.G262V	0	1	1	0	0	1
TCGA-34-5929	LUSC	p.R282W	0	1	0	1	1	0
TCGA-34-7107	LUSC	p.R158L	0	1	1	0	1	0
TCGA-34-8454	LUSC	p.H179Y	0	1	0	1	1	0
TCGA-34-8455	LUSC	p.R249S	0	1	0	1	1	0
TCGA-34-8456	LUSC	[Not Available]	1	0	0	0	0	0
TCGA-34-A5IX	LUSC	p.A159V	0	1	1	0	0	1
TCGA-35-3615	LUAD	[Not Available]	1	0	0	0	0	0
TCGA-35-4122	LUAD	p.R249M	0	1	1	0	1	0
TCGA-35-4123	LUAD	p.W146*	0	1	1	0	0	1
TCGA-35-5375	LUAD	p.S241F	0	1	0	1	1	0
TCGA-37-3783	LUSC	p.R273H	0	1	0	1	1	0
TCGA-37-3789	LUSC	p.R65*	0	1	1	0	0	1
TCGA-37-3792	LUSC	p.G244V	0	1	1	0	1	0
TCGA-37-4129	LUSC	[Not Available]	1	0	0	0	0	0
TCGA-37-4130	LUSC	p.V216L	0	1	1	0	0	1
TCGA-37-4132	LUSC	p.G245V	0	1	0	1	1	0
TCGA-37-4133	LUSC	p.V218del	0	1	0	0	0	0
TCGA-37-4135	LUSC	p.E68*	0	1	1	0	0	1
TCGA-37-4141	LUSC	p.C242F	0	1	1	0	1	0
TCGA-37-5819	LUSC	p.C242F	0	1	1	0	1	0
TCGA-37-A5EL	LUSC	p.N131I	0	1	1	0	0	1
TCGA-37-A5EM	LUSC	p.R174W	0	1	1	0	0	1
TCGA-37-A5EN	LUSC	p.G245C	0	1	0	1	1	0
TCGA-38-4625	LUAD	[Not Available]	1	0	0	0	0	0
TCGA-38-4626	LUAD	[Not Available]	1	0	0	0	0	0
TCGA-38-4627	LUAD	[Not Available]	1	0	0	0	0	0
TCGA-38-4628	LUAD	[Not Available]	1	0	0	0	0	0
TCGA-38-4629	LUAD	p.L201Ffs*8	0	1	1	0	0	1
TCGA-38-4630	LUAD	p.K132R	0	1	1	0	1	0
TCGA-38-4631	LUAD	[Not Available]	1	0	0	0	0	0
TCGA-38-4632	LUAD	p.A159P	0	1	1	0	0	1
TCGA-38-6178	LUAD	p.R283P	0	1	1	0	0	1
TCGA-38-7271	LUAD	[Not Available]	1	0	0	0	0	0
TCGA-38-A44F	LUAD	[Not Available]	1	0	0	0	0	0
TCGA-39-5011	LUSC	p.L194H	0	1	0	1	1	0
TCGA-39-5016	LUSC	p.R175G	0	1	1	0	0	1
TCGA-39-5019	LUSC	p.E271*	0	1	1	0	0	1
TCGA-39-5021	LUSC	p.C141W	0	1	1	0	0	1
TCGA-39-5022	LUSC	p.S46Tfs*5	0	1	1	0	0	1
TCGA-39-5024	LUSC	p.X307_splice	0	1	1	0	0	1
TCGA-39-5028	LUSC	p.P278L	0	1	1	0	1	0
TCGA-39-5029	LUSC	p.R213*	0	1	1	0	0	1
TCGA-39-5030	LUSC	[Not Available]	1	0	0	0	0	0
TCGA-39-5031	LUSC	p.Y103*	0	1	1	0	0	1
TCGA-39-5034	LUSC	p.E198*	0	1	1	0	0	1
TCGA-39-5035	LUSC	p.R158H	0	1	0	1	0	1
TCGA-39-5036	LUSC	p.Q144Tfs*5	0	1	1	0	0	1
TCGA-39-5037	LUSC	p.H179D	0	1	1	0	0	1
TCGA-39-5039	LUSC	p.T125T	1	0	0	0	0	0
TCGA-39-5040	LUSC	p.T125T	1	0	0	0	0	0
TCGA-3A-A9I5	PAAD	[Not Available]	1	0	0	0	0	0
TCGA-3A-A9I7	PAAD	[Not Available]	1	0	0	0	0	0
TCGA-3A-A9I9	PAAD	p.G245S	0	1	0	1	1	0
TCGA-3A-A9IB	PAAD	p.Y220C	0	1	0	1	1	0
TCGA-3A-A9IC	PAAD	p.V122Dfs*26	0	1	1	0	0	1
TCGA-3A-A9IH	PAAD	p.V143E	0	1	1	0	0	1
TCGA-3A-A9IJ	PAAD	[Not Available]	1	0	0	0	0	0
TCGA-3A-A9IL	PAAD	[Not Available]	1	0	0	0	0	0
TCGA-3A-A9IN	PAAD	[Not Available]	1	0	0	0	0	0
TCGA-3A-A9IO	PAAD	[Not Available]	1	0	0	0	0	0
TCGA-3A-A9IR	PAAD	[Not Available]	1	0	0	0	0	0
TCGA-3A-A9IS	PAAD	[Not Available]	1	0	0	0	0	0
TCGA-3A-A9IU	PAAD	[Not Available]	1	0	0	0	0	0
TCGA-3A-A9IV	PAAD	[Not Available]	1	0	0	0	0	0
TCGA-3A-A9IX	PAAD	p.P152Rfs*18	0	1	1	0	0	1
TCGA-3A-A9IZ	PAAD	p.S241Y	0	1	1	0	0	1
TCGA-3A-A9J0	PAAD	p.X187_splice	0	1	1	0	0	1
TCGA-3B-A9HI	SARC	[Not Available]	1	0	0	0	0	0
TCGA-3B-A9HJ	SARC	[Not Available]	1	0	0	0	0	0
TCGA-3B-A9HL	SARC	[Not Available]	1	0	0	0	0	0
TCGA-3B-A9HO	SARC	[Not Available]	1	0	0	0	0	0
TCGA-3B-A9HP	SARC	p.X126_splice	0	1	1	0	0	1
TCGA-3B-A9HQ	SARC	p.X187_splice	0	1	1	0	0	1
TCGA-3B-A9HR	SARC	[Not Available]	1	0	0	0	0	0
TCGA-3B-A9HS	SARC	[Not Available]	1	0	0	0	0	0
TCGA-3B-A9HT	SARC	p.W91*	0	1	1	0	0	1
TCGA-3B-A9HU	SARC	p.X261_splice	0	1	1	0	0	1
TCGA-3B-A9HV	SARC	p.E224D	0	1	0	0	0	0
TCGA-3B-A9HX	SARC	p.R156G	0	1	1	0	0	1
TCGA-3B-A9HY	SARC	p.R248W	0	1	0	1	1	0
TCGA-3B-A9HZ	SARC	p.C275Y	0	1	0	1	1	0
TCGA-3B-A9I0	SARC	p.Q192del	0	1	1	0	0	1
TCGA-3B-A9I1	SARC	p.G244S	0	1	1	0	1	0
TCGA-3B-A9I3	SARC	p.R175H	0	1	0	1	1	0
TCGA-3C-AAAU	BRCA	[Not Available]	1	0	0	0	0	0
TCGA-3C-AALI	BRCA	p.S183*	0	1	1	0	0	1
TCGA-3C-AALJ	BRCA	[Not Available]	1	0	0	0	0	0
TCGA-3C-AALK	BRCA	[Not Available]	1	0	0	0	0	0
TCGA-3E-AAAY	PAAD	p.E294*	0	1	1	0	0	1
TCGA-3E-AAAZ	PAAD	[Not Available]	1	0	0	0	0	0
TCGA-3H-AB3K	MESO	[Not Available]	1	0	0	0	0	0
TCGA-3H-AB3L	MESO	p.K132N	0	1	1	0	1	0
TCGA-3H-AB3M	MESO	[Not Available]	1	0	0	0	0	0
TCGA-3H-AB3O	MESO	[Not Available]	1	0	0	0	0	0
TCGA-3H-AB3S	MESO	[Not Available]	1	0	0	0	0	0
TCGA-3H-AB3T	MESO	p.A276D	0	1	1	0	0	1
TCGA-3H-AB3U	MESO	[Not Available]	1	0	0	0	0	0
TCGA-3H-AB3X	MESO	[Not Available]	1	0	0	0	0	0
TCGA-3K-AAZ8	LIHC	[Not Available]	1	0	0	0	0	0
TCGA-3L-AA1B	COAD	[Not Available]	1	0	0	0	0	0
TCGA-3M-AB46	STAD	p.D281Gfs*63	0	1	1	0	0	1
TCGA-3M-AB47	STAD	[Not Available]	1	0	0	0	0	0
TCGA-3N-A9WB	SKCM	[Not Available]	1	0	0	0	0	0
TCGA-3N-A9WC	SKCM	[Not Available]	1	0	0	0	0	0
TCGA-3N-A9WD	SKCM	p.C141G	0	1	1	0	0	1
TCGA-3P-A9WA	OV	p.R273L	0	1	0	1	1	0
TCGA-3R-A8YX	SARC	[Not Available]	1	0	0	0	0	0
TCGA-3U-A98D	MESO	[Not Available]	1	0	0	0	0	0
TCGA-3U-A98E	MESO	p.R196*	0	1	1	0	0	1
TCGA-3U-A98F	MESO	[Not Available]	1	0	0	0	0	0
TCGA-3U-A98G	MESO	[Not Available]	1	0	0	0	0	0
TCGA-3U-A98H	MESO	[Not Available]	1	0	0	0	0	0
TCGA-3U-A98I	MESO	p.R273C	0	1	0	1	1	0
TCGA-3U-A98J	MESO	[Not Available]	1	0	0	0	0	0
TCGA-3Z-A93Z	KIRC	[Not Available]	1	0	0	0	0	0
TCGA-41-2571	GBM	[Not Available]	1	0	0	0	0	0
TCGA-41-2572	GBM	[Not Available]	1	0	0	0	0	0
TCGA-41-3915	GBM	[Not Available]	1	0	0	0	0	0
TCGA-41-4097	GBM	[Not Available]	1	0	0	0	0	0
TCGA-41-5651	GBM	p.X126_splice	0	1	1	0	0	1
TCGA-43-2576	LUSC	p.G154V	0	1	1	0	0	1
TCGA-43-2578	LUSC	[Not Available]	1	0	0	0	0	0
TCGA-43-2581	LUSC	p.H193P	0	1	1	0	0	1
TCGA-43-3394	LUSC	p.S315Lfs*30	0	1	1	0	0	1
TCGA-43-3920	LUSC	p.H193L	0	1	1	0	0	1
TCGA-43-5668	LUSC	p.R273L	0	1	0	1	1	0
TCGA-43-5670	LUSC	p.P190L	0	1	1	0	0	1
TCGA-43-6143	LUSC	p.H214R	0	1	0	1	0	1
TCGA-43-6647	LUSC	p.R248L	0	1	1	0	1	0
TCGA-43-6770	LUSC	p.Y205C	0	1	0	1	1	0
TCGA-43-6771	LUSC	[Not Available]	1	0	0	0	0	0
TCGA-43-6773	LUSC	p.H214R	0	1	0	1	0	1
TCGA-43-7656	LUSC	p.P278S	0	1	1	0	1	0
TCGA-43-7657	LUSC	[Not Available]	1	0	0	0	0	0
TCGA-43-7658	LUSC	p.R158L	0	1	1	0	1	0
TCGA-43-8115	LUSC	p.Y163C	0	1	0	1	1	0
TCGA-43-8116	LUSC	p.C242F	0	1	1	0	1	0
TCGA-43-8118	LUSC	p.Y126H	0	1	1	0	0	1
TCGA-43-A474	LUSC	p.X225_splice	0	1	1	0	0	1
TCGA-43-A475	LUSC	p.V157F	0	1	0	1	1	0
TCGA-43-A56U	LUSC	[Not Available]	1	0	0	0	0	0
TCGA-43-A56V	LUSC	p.X32_splice	0	1	1	0	0	1
TCGA-44-2655	LUAD	[Not Available]	1	0	0	0	0	0
TCGA-44-2656	LUAD	p.P72Rfs*51	0	1	1	0	0	1
TCGA-44-2657	LUAD	[Not Available]	1	0	0	0	0	0
TCGA-44-2659	LUAD	p.X126_splice	0	1	1	0	0	1
TCGA-44-2661	LUAD	[Not Available]	1	0	0	0	0	0
TCGA-44-2662	LUAD	p.R280T	0	1	0	1	1	0
TCGA-44-2665	LUAD	[Not Available]	1	0	0	0	0	0
TCGA-44-2666	LUAD	[Not Available]	1	0	0	0	0	0
TCGA-44-2668	LUAD	p.E286*	0	1	1	0	0	1
TCGA-44-3396	LUAD	p.E286G	0	1	1	0	1	0
TCGA-44-3398	LUAD	[Not Available]	1	0	0	0	0	0
TCGA-44-3918	LUAD	p.X307_splice	0	1	1	0	0	1
TCGA-44-3919	LUAD	[Not Available]	1	0	0	0	0	0
TCGA-44-4112	LUAD	[Not Available]	1	0	0	0	0	0
TCGA-44-5643	LUAD	[Not Available]	1	0	0	0	0	0
TCGA-44-5644	LUAD	p.F109C	0	1	1	0	0	1
TCGA-44-5645	LUAD	p.Q354*	0	1	1	0	0	1
TCGA-44-6144	LUAD	p.R337L	0	1	1	0	0	1
TCGA-44-6145	LUAD	p.X332_splice	0	1	1	0	0	1
TCGA-44-6146	LUAD	[Not Available]	1	0	0	0	0	0
TCGA-44-6147	LUAD	p.R110L	0	1	0	1	0	1
TCGA-44-6148	LUAD	[Not Available]	1	0	0	0	0	0
TCGA-44-6774	LUAD	p.G245C	0	1	0	1	1	0
TCGA-44-6775	LUAD	p.H168L	0	1	1	0	0	1
TCGA-44-6776	LUAD	[Not Available]	1	0	0	0	0	0
TCGA-44-6777	LUAD	p.G245V	0	1	0	1	1	0
TCGA-44-6778	LUAD	p.I232F	0	1	1	0	0	1
TCGA-44-6779	LUAD	p.K132E	0	1	1	0	1	0
TCGA-44-7659	LUAD	[Not Available]	1	0	0	0	0	0
TCGA-44-7660	LUAD	p.E336*	0	1	1	0	0	1
TCGA-44-7661	LUAD	p.R213*	0	1	1	0	0	1
TCGA-44-7662	LUAD	p.E68*	0	1	1	0	0	1
TCGA-44-7667	LUAD	p.X261_splice	0	1	1	0	0	1
TCGA-44-7669	LUAD	p.T125T	1	0	0	0	0	0
TCGA-44-7670	LUAD	p.R337L	0	1	1	0	0	1
TCGA-44-7671	LUAD	[Not Available]	1	0	0	0	0	0
TCGA-44-7672	LUAD	[Not Available]	1	0	0	0	0	0
TCGA-44-8117	LUAD	p.E171*	0	1	1	0	0	1
TCGA-44-8119	LUAD	[Not Available]	1	0	0	0	0	0
TCGA-44-8120	LUAD	p.E349*	0	1	1	0	0	1
TCGA-44-A479	LUAD	p.S127F	0	1	1	0	0	1
TCGA-44-A47A	LUAD	[Not Available]	1	0	0	0	0	0
TCGA-44-A47B	LUAD	[Not Available]	1	0	0	0	0	0
TCGA-44-A47G	LUAD	p.H193L	0	1	1	0	0	1
TCGA-44-A4SS	LUAD	p.G245V	0	1	0	1	1	0
TCGA-44-A4SU	LUAD	p.W53*	0	1	1	0	0	1
TCGA-46-3765	LUSC	p.R273H	0	1	0	1	1	0
TCGA-46-3767	LUSC	p.H193R	0	1	1	0	1	0
TCGA-46-3768	LUSC	p.R248P	0	1	1	0	0	1
TCGA-46-3769	LUSC	p.D207Mfs*40	0	1	1	0	0	1
TCGA-46-6025	LUSC	p.V172F	0	1	1	0	0	1
TCGA-46-6026	LUSC	p.L252_I254del	0	1	0	0	0	0
TCGA-49-4486	LUAD	[Not Available]	1	0	0	0	0	0
TCGA-49-4487	LUAD	p.H178Tfs*69	0	1	0	0	0	0
TCGA-49-4488	LUAD	p.T125T	1	0	0	0	0	0
TCGA-49-4490	LUAD	p.R213*	0	1	1	0	0	1
TCGA-49-4494	LUAD	[Not Available]	1	0	0	0	0	0
TCGA-49-4501	LUAD	[Not Available]	1	0	0	0	0	0
TCGA-49-4505	LUAD	p.C277F	0	1	1	0	0	1
TCGA-49-4506	LUAD	[Not Available]	1	0	0	0	0	0
TCGA-49-4507	LUAD	[Not Available]	1	0	0	0	0	0
TCGA-49-4510	LUAD	[Not Available]	1	0	0	0	0	0
TCGA-49-4512	LUAD	[Not Available]	1	0	0	0	0	0
TCGA-49-4514	LUAD	p.R175H	0	1	0	1	1	0
TCGA-49-6742	LUAD	[Not Available]	1	0	0	0	0	0
TCGA-49-6743	LUAD	[Not Available]	1	0	0	0	0	0
TCGA-49-6744	LUAD	[Not Available]	1	0	0	0	0	0
TCGA-49-6745	LUAD	[Not Available]	1	0	0	0	0	0
TCGA-49-6761	LUAD	[Not Available]	1	0	0	0	0	0
TCGA-49-6767	LUAD	p.Q331*	0	1	1	0	0	1
TCGA-49-AAQV	LUAD	p.R273H	0	1	0	1	1	0
TCGA-49-AAR0	LUAD	p.E339*	0	1	1	0	0	1
TCGA-49-AAR2	LUAD	[Not Available]	1	0	0	0	0	0
TCGA-49-AAR3	LUAD	p.E294Sfs*51	0	1	1	0	0	1
TCGA-49-AAR4	LUAD	p.G105C	0	1	1	0	0	1
TCGA-49-AAR9	LUAD	p.Y205C	0	1	0	1	1	0
TCGA-49-AARE	LUAD	p.R273G	0	1	1	0	1	0
TCGA-49-AARN	LUAD	p.M237I	0	1	0	1	1	0
TCGA-49-AARO	LUAD	[Not Available]	1	0	0	0	0	0
TCGA-49-AARQ	LUAD	p.R158L	0	1	1	0	1	0
TCGA-49-AARR	LUAD	[Not Available]	1	0	0	0	0	0
TCGA-4A-A93W	KIRP	[Not Available]	1	0	0	0	0	0
TCGA-4A-A93X	KIRP	[Not Available]	1	0	0	0	0	0
TCGA-4A-A93Y	KIRP	[Not Available]	1	0	0	0	0	0
TCGA-4B-A93V	LUAD	p.H214R	0	1	0	1	0	1
TCGA-4E-A92E	UCEC	[Not Available]	1	0	0	0	0	0
TCGA-4H-AAAK	BRCA	[Not Available]	1	0	0	0	0	0
TCGA-4J-AA1J	CESC	[Not Available]	1	0	0	0	0	0
TCGA-4L-AA1F	PRAD	[Not Available]	1	0	0	0	0	0
TCGA-4N-A93T	COAD	p.R273H	0	1	0	1	1	0
TCGA-4P-AA8J	HNSC	p.E343*	0	1	1	0	0	1
TCGA-4R-AA8I	LIHC	p.P191del	0	1	0	0	0	0
TCGA-4T-AA8H	COAD	[Not Available]	1	0	0	0	0	0
TCGA-4Z-AA7M	BLCA	p.R280K	0	1	1	0	1	0
TCGA-4Z-AA7N	BLCA	[Not Available]	1	0	0	0	0	0
TCGA-4Z-AA7O	BLCA	[Not Available]	1	0	0	0	0	0
TCGA-4Z-AA7Q	BLCA	p.K132N	0	1	1	0	1	0
TCGA-4Z-AA7R	BLCA	p.E336*	0	1	1	0	0	1
TCGA-4Z-AA7S	BLCA	[Not Available]	1	0	0	0	0	0
TCGA-4Z-AA7W	BLCA	p.G245S	0	1	0	1	1	0
TCGA-4Z-AA7Y	BLCA	[Not Available]	1	0	0	0	0	0
TCGA-4Z-AA80	BLCA	p.T125T	1	0	0	0	0	0
TCGA-4Z-AA81	BLCA	[Not Available]	1	0	0	0	0	0
TCGA-4Z-AA82	BLCA	[Not Available]	1	0	0	0	0	0
TCGA-4Z-AA83	BLCA	[Not Available]	1	0	0	0	0	0
TCGA-4Z-AA84	BLCA	p.R273L	0	1	0	1	1	0
TCGA-4Z-AA86	BLCA	p.R280T	0	1	0	1	1	0
TCGA-4Z-AA87	BLCA	p.X33_splice	0	1	1	0	0	1
TCGA-4Z-AA89	BLCA	[Not Available]	1	0	0	0	0	0
TCGA-50-5044	LUAD	[Not Available]	1	0	0	0	0	0
TCGA-50-5045	LUAD	p.R209*	0	1	1	0	0	1
TCGA-50-5049	LUAD	p.E298*	0	1	1	0	0	1
TCGA-50-5051	LUAD	[Not Available]	1	0	0	0	0	0
TCGA-50-5055	LUAD	[Not Available]	1	0	0	0	0	0
TCGA-50-5066	LUAD	p.H179Q	0	1	0	1	1	0
TCGA-50-5068	LUAD	p.V216M	0	1	1	0	0	1
TCGA-50-5072	LUAD	[Not Available]	1	0	0	0	0	0
TCGA-50-5930	LUAD	p.G262V	0	1	1	0	0	1
TCGA-50-5931	LUAD	p.W91*	0	1	1	0	0	1
TCGA-50-5932	LUAD	[Not Available]	1	0	0	0	0	0
TCGA-50-5933	LUAD	p.X187_splice	0	1	0	0	0	0
TCGA-50-5935	LUAD	[Not Available]	1	0	0	0	0	0
TCGA-50-5936	LUAD	[Not Available]	1	0	0	0	0	0
TCGA-50-5939	LUAD	p.E285K	0	1	1	0	1	0
TCGA-50-5941	LUAD	[Not Available]	1	0	0	0	0	0
TCGA-50-5942	LUAD	[Not Available]	1	0	0	0	0	0
TCGA-50-5944	LUAD	p.E285*	0	1	1	0	0	1
TCGA-50-5946	LUAD	p.R158Afs*12	0	1	1	0	0	1
TCGA-50-6590	LUAD	p.X187_splice	0	1	1	0	0	1
TCGA-50-6591	LUAD	p.F54Sfs*69	0	1	1	0	0	1
TCGA-50-6592	LUAD	p.R249G	0	1	1	0	0	1
TCGA-50-6593	LUAD	p.X225_splice	0	1	1	0	0	1
TCGA-50-6594	LUAD	p.V272M	0	1	1	0	1	0
TCGA-50-6595	LUAD	p.S183*	0	1	1	0	0	1
TCGA-50-6597	LUAD	[Not Available]	1	0	0	0	0	0
TCGA-50-6673	LUAD	p.R337C	0	1	1	0	0	1
TCGA-50-7109	LUAD	[Not Available]	1	0	0	0	0	0
TCGA-50-8457	LUAD	[Not Available]	1	0	0	0	0	0
TCGA-50-8459	LUAD	[Not Available]	1	0	0	0	0	0
TCGA-50-8460	LUAD	p.R282W	0	1	0	1	1	0
TCGA-51-4079	LUSC	p.D48Tfs*75	0	1	1	0	0	1
TCGA-51-4080	LUSC	p.R337L	0	1	1	0	0	1
TCGA-51-4081	LUSC	p.R273L	0	1	0	1	1	0
TCGA-51-6867	LUSC	p.Y220C	0	1	0	1	1	0
TCGA-52-7622	LUSC	p.K132E	0	1	1	0	1	0
TCGA-52-7809	LUSC	p.V157F	0	1	0	1	1	0
TCGA-52-7810	LUSC	p.X225_splice	0	1	1	0	0	1
TCGA-52-7811	LUSC	[Not Available]	1	0	0	0	0	0
TCGA-52-7812	LUSC	[Not Available]	1	0	0	0	0	0
TCGA-53-7624	LUAD	p.X331_splice	0	1	1	0	0	1
TCGA-53-7626	LUAD	p.M237I	0	1	0	1	1	0
TCGA-53-7813	LUAD	[Not Available]	1	0	0	0	0	0
TCGA-53-A4EZ	LUAD	p.V157F	0	1	0	1	1	0
TCGA-55-1592	LUAD	p.G244C	0	1	1	0	0	1
TCGA-55-1594	LUAD	p.S166*	0	1	1	0	0	1
TCGA-55-1595	LUAD	[Not Available]	1	0	0	0	0	0
TCGA-55-1596	LUAD	p.D281Y	0	1	0	1	1	0
TCGA-55-5899	LUAD	p.P152Lfs*18	0	1	1	0	0	1
TCGA-55-6543	LUAD	[Not Available]	1	0	0	0	0	0
TCGA-55-6642	LUAD	[Not Available]	1	0	0	0	0	0
TCGA-55-6712	LUAD	p.E339Rfs*6	0	1	1	0	0	1
TCGA-55-6968	LUAD	p.S313Afs*32	0	1	1	0	0	1
TCGA-55-6969	LUAD	p.R273L	0	1	0	1	1	0
TCGA-55-6970	LUAD	[Not Available]	1	0	0	0	0	0
TCGA-55-6971	LUAD	[Not Available]	1	0	0	0	0	0
TCGA-55-6972	LUAD	[Not Available]	1	0	0	0	0	0
TCGA-55-6975	LUAD	p.K305Efs*39	0	1	1	0	0	1
TCGA-55-6978	LUAD	[Not Available]	1	0	0	0	0	0
TCGA-55-6979	LUAD	p.Q144L	0	1	1	0	0	1
TCGA-55-6980	LUAD	p.A138Cfs*27	0	1	1	0	0	1
TCGA-55-6981	LUAD	[Not Available]	1	0	0	0	0	0
TCGA-55-6982	LUAD	[Not Available]	1	0	0	0	0	0
TCGA-55-6983	LUAD	[Not Available]	1	0	0	0	0	0
TCGA-55-6984	LUAD	[Not Available]	1	0	0	0	0	0
TCGA-55-6985	LUAD	p.G334V	0	1	1	0	0	1
TCGA-55-6986	LUAD	[Not Available]	1	0	0	0	0	0
TCGA-55-6987	LUAD	[Not Available]	1	0	0	0	0	0
TCGA-55-7227	LUAD	p.V157F	0	1	0	1	1	0
TCGA-55-7281	LUAD	[Not Available]	1	0	0	0	0	0
TCGA-55-7283	LUAD	p.Q144*	0	1	1	0	0	1
TCGA-55-7284	LUAD	[Not Available]	1	0	0	0	0	0
TCGA-55-7570	LUAD	p.Y163C	0	1	0	1	1	0
TCGA-55-7573	LUAD	p.C135F	0	1	1	0	1	0
TCGA-55-7574	LUAD	p.E346*	0	1	1	0	0	1
TCGA-55-7576	LUAD	p.Q317*	0	1	1	0	0	1
TCGA-55-7724	LUAD	[Not Available]	1	0	0	0	0	0
TCGA-55-7725	LUAD	[Not Available]	1	0	0	0	0	0
TCGA-55-7726	LUAD	p.C141*	0	1	1	0	0	1
TCGA-55-7727	LUAD	p.Q52*	0	1	1	0	0	1
TCGA-55-7728	LUAD	[Not Available]	1	0	0	0	0	0
TCGA-55-7815	LUAD	[Not Available]	1	0	0	0	0	0
TCGA-55-7816	LUAD	[Not Available]	1	0	0	0	0	0
TCGA-55-7903	LUAD	p.A355T	0	1	0	0	0	0
TCGA-55-7907	LUAD	p.R158P	0	1	1	0	1	0
TCGA-55-7910	LUAD	p.K120E	0	1	1	0	0	1
TCGA-55-7911	LUAD	p.Q144H	0	1	0	0	0	0
TCGA-55-7913	LUAD	p.T125T	1	0	0	0	0	0
TCGA-55-7914	LUAD	p.E294Sfs*51	0	1	1	0	0	1
TCGA-55-7994	LUAD	p.R273L	0	1	0	1	1	0
TCGA-55-7995	LUAD	p.H179Y	0	1	0	1	1	0
TCGA-55-8085	LUAD	p.Q331*	0	1	1	0	0	1
TCGA-55-8087	LUAD	[Not Available]	1	0	0	0	0	0
TCGA-55-8089	LUAD	p.R249S	0	1	0	1	1	0
TCGA-55-8090	LUAD	[Not Available]	1	0	0	0	0	0
TCGA-55-8091	LUAD	[Not Available]	1	0	0	0	0	0
TCGA-55-8092	LUAD	p.R158L	0	1	1	0	1	0
TCGA-55-8094	LUAD	p.Q317*	0	1	1	0	0	1
TCGA-55-8096	LUAD	p.E339*	0	1	1	0	0	1
TCGA-55-8097	LUAD	[Not Available]	1	0	0	0	0	0
TCGA-55-8203	LUAD	[Not Available]	1	0	0	0	0	0
TCGA-55-8204	LUAD	p.X307_splice	0	1	1	0	0	1
TCGA-55-8205	LUAD	p.Y205C	0	1	0	1	1	0
TCGA-55-8206	LUAD	[Not Available]	1	0	0	0	0	0
TCGA-55-8207	LUAD	[Not Available]	1	0	0	0	0	0
TCGA-55-8208	LUAD	p.C275F	0	1	0	1	0	1
TCGA-55-8299	LUAD	[Not Available]	1	0	0	0	0	0
TCGA-55-8301	LUAD	p.G245V	0	1	0	1	1	0
TCGA-55-8302	LUAD	p.E343*	0	1	1	0	0	1
TCGA-55-8505	LUAD	[Not Available]	1	0	0	0	0	0
TCGA-55-8506	LUAD	p.G154V	0	1	1	0	0	1
TCGA-55-8507	LUAD	p.Q317*	0	1	1	0	0	1
TCGA-55-8508	LUAD	[Not Available]	1	0	0	0	0	0
TCGA-55-8510	LUAD	p.R213*	0	1	1	0	0	1
TCGA-55-8511	LUAD	p.H296Tfs*49	0	1	1	0	0	1
TCGA-55-8512	LUAD	[Not Available]	1	0	0	0	0	0
TCGA-55-8513	LUAD	[Not Available]	1	0	0	0	0	0
TCGA-55-8514	LUAD	p.R337P	0	1	1	0	0	1
TCGA-55-8614	LUAD	p.G266V	0	1	1	0	0	1
TCGA-55-8615	LUAD	[Not Available]	1	0	0	0	0	0
TCGA-55-8616	LUAD	p.Q144*	0	1	1	0	0	1
TCGA-55-8619	LUAD	[Not Available]	1	0	0	0	0	0
TCGA-55-8620	LUAD	p.R280G	0	1	1	0	1	0
TCGA-55-8621	LUAD	[Not Available]	1	0	0	0	0	0
TCGA-55-A48X	LUAD	p.R110L	0	1	0	1	0	1
TCGA-55-A48Y	LUAD	[Not Available]	1	0	0	0	0	0
TCGA-55-A48Z	LUAD	p.R337C	0	1	1	0	0	1
TCGA-55-A490	LUAD	[Not Available]	1	0	0	0	0	0
TCGA-55-A491	LUAD	p.H193R	0	1	1	0	1	0
TCGA-55-A492	LUAD	[Not Available]	1	0	0	0	0	0
TCGA-55-A493	LUAD	p.R273S	0	1	0	1	1	0
TCGA-55-A494	LUAD	[Not Available]	1	0	0	0	0	0
TCGA-55-A4DF	LUAD	p.X126_splice	0	1	1	0	0	1
TCGA-55-A4DG	LUAD	p.R158L	0	1	1	0	1	0
TCGA-55-A57B	LUAD	p.G266V	0	1	1	0	0	1
TCGA-56-1622	LUSC	p.R337L	0	1	1	0	0	1
TCGA-56-5897	LUSC	p.R213*	0	1	1	0	0	1
TCGA-56-5898	LUSC	p.Y163C	0	1	0	1	1	0
TCGA-56-6545	LUSC	p.V157F	0	1	0	1	1	0
TCGA-56-6546	LUSC	p.H179Y	0	1	0	1	1	0
TCGA-56-7221	LUSC	p.D259Y	0	1	1	0	1	0
TCGA-56-7222	LUSC	p.E171*	0	1	1	0	0	1
TCGA-56-7223	LUSC	p.C176F	0	1	0	1	1	0
TCGA-56-7579	LUSC	p.S241C	0	1	1	0	0	1
TCGA-56-7580	LUSC	p.E62*	0	1	1	0	0	1
TCGA-56-7582	LUSC	p.X331_splice	0	1	1	0	0	1
TCGA-56-7730	LUSC	p.A161T	0	1	1	0	0	1
TCGA-56-7731	LUSC	[Not Available]	1	0	0	0	0	0
TCGA-56-7822	LUSC	p.V157D	0	1	1	0	0	1
TCGA-56-7823	LUSC	p.X187_splice	0	1	0	0	0	0
TCGA-56-8082	LUSC	p.E180_S185del	0	1	0	0	0	0
TCGA-56-8083	LUSC	p.P301Qfs*44	0	1	1	0	0	1
TCGA-56-8201	LUSC	p.R175H	0	1	0	1	1	0
TCGA-56-8304	LUSC	p.Y234H	0	1	0	1	0	1
TCGA-56-8305	LUSC	[Not Available]	1	0	0	0	0	0
TCGA-56-8307	LUSC	p.E298*	0	1	1	0	0	1
TCGA-56-8308	LUSC	p.A161D	0	1	1	0	0	1
TCGA-56-8309	LUSC	p.R175H	0	1	0	1	1	0
TCGA-56-8503	LUSC	p.R273L	0	1	0	1	1	0
TCGA-56-8504	LUSC	p.A159V	0	1	1	0	0	1
TCGA-56-8622	LUSC	p.X126_splice	0	1	1	0	0	1
TCGA-56-8624	LUSC	p.N268Tfs*77	0	1	1	0	0	1
TCGA-56-8625	LUSC	p.S215G	0	1	1	0	0	1
TCGA-56-8626	LUSC	[Not Available]	1	0	0	0	0	0
TCGA-56-8628	LUSC	p.E271*	0	1	1	0	0	1
TCGA-56-8629	LUSC	.	1	0	0	0	0	0
TCGA-56-A49D	LUSC	p.K132Q	0	1	1	0	0	1
TCGA-56-A4BW	LUSC	p.X225_splice	0	1	0	0	0	0
TCGA-56-A4BY	LUSC	p.G244D	0	1	1	0	1	0
TCGA-56-A4ZJ	LUSC	[Not Available]	1	0	0	0	0	0
TCGA-56-A4ZK	LUSC	p.Q192*	0	1	1	0	0	1
TCGA-56-A5DS	LUSC	p.R213L	0	1	1	0	0	1
TCGA-56-A62T	LUSC	p.G154Rfs*27	0	1	1	0	0	1
TCGA-57-1993	OV	p.R248Q	0	1	0	1	1	0
TCGA-57-1994	OV	p.I195Nfs*14	0	1	1	0	0	1
TCGA-58-8386	LUSC	p.R273L	0	1	0	1	1	0
TCGA-58-8387	LUSC	p.A189Pfs*58	0	1	1	0	0	1
TCGA-58-8388	LUSC	p.Q136*	0	1	1	0	0	1
TCGA-58-8391	LUSC	p.G245V	0	1	0	1	1	0
TCGA-58-8393	LUSC	p.G279E	0	1	0	1	1	0
TCGA-58-A46J	LUSC	p.R283P	0	1	1	0	0	1
TCGA-58-A46K	LUSC	p.R158L	0	1	1	0	1	0
TCGA-58-A46L	LUSC	p.S37Vfs*6	0	1	1	0	0	1
TCGA-58-A46M	LUSC	p.W146*	0	1	1	0	0	1
TCGA-58-A46N	LUSC	p.E294*	0	1	1	0	0	1
TCGA-59-2348	OV	p.R273C	0	1	0	1	1	0
TCGA-59-2350	OV	p.Y220C	0	1	0	1	1	0
TCGA-59-2351	OV	p.C141Afs*29	0	1	1	0	0	1
TCGA-59-2352	OV	p.G266V	0	1	1	0	0	1
TCGA-59-2354	OV	p.Y220C	0	1	0	1	1	0
TCGA-59-2355	OV	p.X331_splice	0	1	1	0	0	1
TCGA-59-2363	OV	p.Y220C	0	1	0	1	1	0
TCGA-59-A5PD	OV	p.W146*	0	1	1	0	0	1
TCGA-5B-A90C	UCEC	p.H193Y	0	1	1	0	0	1
TCGA-5C-A9VG	LIHC	[Not Available]	1	0	0	0	0	0
TCGA-5C-A9VH	LIHC	[Not Available]	1	0	0	0	0	0
TCGA-5C-AAPD	LIHC	p.L43*	0	1	1	0	0	1
TCGA-5L-AAT0	BRCA	[Not Available]	1	0	0	0	0	0
TCGA-5L-AAT1	BRCA	[Not Available]	1	0	0	0	0	0
TCGA-5M-AAT4	COAD	p.R273C	0	1	0	1	1	0
TCGA-5M-AAT6	COAD	[Not Available]	1	0	0	0	0	0
TCGA-5M-AATE	COAD	p.S127T	0	1	1	0	0	1
TCGA-5N-A9KI	BLCA	p.R248Q	0	1	0	1	1	0
TCGA-5N-A9KM	BLCA	[Not Available]	1	0	0	0	0	0
TCGA-5P-A9JU	KIRP	[Not Available]	1	0	0	0	0	0
TCGA-5P-A9JV	KIRP	[Not Available]	1	0	0	0	0	0
TCGA-5P-A9JW	KIRP	[Not Available]	1	0	0	0	0	0
TCGA-5P-A9JY	KIRP	[Not Available]	1	0	0	0	0	0
TCGA-5P-A9JZ	KIRP	[Not Available]	1	0	0	0	0	0
TCGA-5P-A9K0	KIRP	[Not Available]	1	0	0	0	0	0
TCGA-5P-A9K2	KIRP	[Not Available]	1	0	0	0	0	0
TCGA-5P-A9K3	KIRP	p.L111P	0	1	1	0	0	1
TCGA-5P-A9K6	KIRP	[Not Available]	1	0	0	0	0	0
TCGA-5P-A9K8	KIRP	[Not Available]	1	0	0	0	0	0
TCGA-5P-A9KA	KIRP	[Not Available]	1	0	0	0	0	0
TCGA-5P-A9KC	KIRP	[Not Available]	1	0	0	0	0	0
TCGA-5P-A9KE	KIRP	[Not Available]	1	0	0	0	0	0
TCGA-5P-A9KH	KIRP	p.I255del	0	1	1	0	0	1
TCGA-5R-AA1C	LIHC	[Not Available]	1	0	0	0	0	0
TCGA-5R-AA1D	LIHC	[Not Available]	1	0	0	0	0	0
TCGA-5R-AAAM	LIHC	[Not Available]	1	0	0	0	0	0
TCGA-5S-A9Q8	UCEC	[Not Available]	1	0	0	0	0	0
TCGA-5T-A9QA	BRCA	[Not Available]	1	0	0	0	0	0
TCGA-5X-AA5U	OV	[Not Available]	1	0	0	0	0	0
TCGA-60-2695	LUSC	p.X225_splice	0	1	1	0	0	1
TCGA-60-2697	LUSC	[Not Available]	1	0	0	0	0	0
TCGA-60-2698	LUSC	p.R213*	0	1	1	0	0	1
TCGA-60-2703	LUSC	p.Y234C	0	1	1	0	1	0
TCGA-60-2704	LUSC	p.L188Gfs*20	0	1	1	0	0	1
TCGA-60-2706	LUSC	[Not Available]	1	0	0	0	0	0
TCGA-60-2707	LUSC	p.L35Cfs*9	0	1	1	0	0	1
TCGA-60-2708	LUSC	p.G154Afs*16	0	1	1	0	0	1
TCGA-60-2709	LUSC	p.G245C	0	1	0	1	1	0
TCGA-60-2710	LUSC	p.G244D	0	1	1	0	1	0
TCGA-60-2711	LUSC	p.L265Tfs*7	0	1	1	0	0	1
TCGA-60-2712	LUSC	p.T125T	1	0	0	0	0	0
TCGA-60-2713	LUSC	p.V73Wfs*50	0	1	1	0	0	1
TCGA-60-2714	LUSC	p.N131I	0	1	1	0	0	1
TCGA-60-2715	LUSC	p.R181Lfs*4	0	1	1	0	0	1
TCGA-60-2716	LUSC	[Not Available]	1	0	0	0	0	0
TCGA-60-2719	LUSC	p.H193D	0	1	1	0	0	1
TCGA-60-2720	LUSC	p.Y220C	0	1	0	1	1	0
TCGA-60-2721	LUSC	p.E204*	0	1	1	0	0	1
TCGA-60-2722	LUSC	p.H179R	0	1	0	1	1	0
TCGA-60-2723	LUSC	p.X224_splice	0	1	1	0	0	1
TCGA-60-2724	LUSC	p.G244C	0	1	1	0	0	1
TCGA-60-2725	LUSC	p.P128Lfs*42	0	1	1	0	0	1
TCGA-60-2726	LUSC	[Not Available]	1	0	0	0	0	0
TCGA-61-1725	OV	p.S241A	0	1	1	0	1	0
TCGA-61-1728	OV	p.Y220C	0	1	0	1	1	0
TCGA-61-1733	OV	p.K305*	0	1	1	0	0	1
TCGA-61-1736	OV	p.G245R	0	1	1	0	1	0
TCGA-61-1737	OV	p.X331_splice	0	1	0	0	0	0
TCGA-61-1738	OV	p.R282W	0	1	0	1	1	0
TCGA-61-1740	OV	p.G266R	0	1	0	1	0	1
TCGA-61-1741	OV	p.M237K	0	1	1	0	0	1
TCGA-61-1900	OV	p.V122Dfs*26	0	1	1	0	0	1
TCGA-61-1907	OV	[Not Available]	1	0	0	0	0	0
TCGA-61-1910	OV	[Not Available]	1	0	0	0	0	0
TCGA-61-1914	OV	p.C275S	0	1	1	0	0	1
TCGA-61-1919	OV	p.I195T	0	1	1	0	0	1
TCGA-61-1995	OV	p.C238Y	0	1	0	1	1	0
TCGA-61-1998	OV	p.S215R	0	1	1	0	0	1
TCGA-61-2000	OV	p.K132E	0	1	1	0	1	0
TCGA-61-2002	OV	p.E204*	0	1	1	0	0	1
TCGA-61-2003	OV	p.R175H	0	1	0	1	1	0
TCGA-61-2008	OV	p.T118Dfs*31	0	1	1	0	0	1
TCGA-61-2009	OV	p.V157F	0	1	0	1	1	0
TCGA-61-2012	OV	p.Y220C	0	1	0	1	1	0
TCGA-61-2016	OV	p.E204*	0	1	1	0	0	1
TCGA-61-2088	OV	p.M237_N239del	0	1	0	0	0	0
TCGA-61-2092	OV	p.D208V	0	1	1	0	0	1
TCGA-61-2094	OV	p.L130V	0	1	1	0	0	1
TCGA-61-2095	OV	[Not Available]	1	0	0	0	0	0
TCGA-61-2101	OV	p.A86Pfs*34	0	1	1	0	0	1
TCGA-61-2102	OV	p.G266R	0	1	0	1	0	1
TCGA-61-2104	OV	p.Y163N	0	1	0	1	1	0
TCGA-61-2109	OV	p.A307Tfs*29	0	1	1	0	0	1
TCGA-61-2110	OV	p.S127Y	0	1	0	1	0	1
TCGA-61-2111	OV	p.G244C	0	1	1	0	0	1
TCGA-61-2113	OV	p.G266V	0	1	1	0	0	1
TCGA-62-8394	LUAD	p.V274G	0	1	1	0	0	1
TCGA-62-8395	LUAD	[Not Available]	1	0	0	0	0	0
TCGA-62-8397	LUAD	[Not Available]	1	0	0	0	0	0
TCGA-62-8398	LUAD	[Not Available]	1	0	0	0	0	0
TCGA-62-8399	LUAD	p.Q331H	0	1	0	0	0	0
TCGA-62-8402	LUAD	p.P177T	0	1	0	0	0	0
TCGA-62-A46O	LUAD	p.X125_splice	0	1	1	0	0	1
TCGA-62-A46P	LUAD	[Not Available]	1	0	0	0	0	0
TCGA-62-A46R	LUAD	p.E198*	0	1	1	0	0	1
TCGA-62-A46S	LUAD	[Not Available]	1	0	0	0	0	0
TCGA-62-A46U	LUAD	p.V157L	0	1	1	0	0	1
TCGA-62-A46V	LUAD	[Not Available]	1	0	0	0	0	0
TCGA-62-A46Y	LUAD	p.L194R	0	1	0	1	0	1
TCGA-62-A470	LUAD	[Not Available]	1	0	0	0	0	0
TCGA-62-A471	LUAD	p.Y236C	0	1	1	0	1	0
TCGA-62-A472	LUAD	p.Y220Mfs*27	0	1	1	0	0	1
TCGA-63-5128	LUSC	p.K320Gfs*22	0	1	0	0	0	0
TCGA-63-5131	LUSC	p.R158L	0	1	1	0	1	0
TCGA-63-6202	LUSC	p.R158L	0	1	1	0	1	0
TCGA-63-7020	LUSC	p.A276D	0	1	1	0	0	1
TCGA-63-7021	LUSC	p.Q144P	0	1	1	0	0	1
TCGA-63-7022	LUSC	p.P278A	0	1	1	0	0	1
TCGA-63-7023	LUSC	[Not Available]	1	0	0	0	0	0
TCGA-63-A5M9	LUSC	p.R337C	0	1	1	0	0	1
TCGA-63-A5MB	LUSC	p.I251F	0	1	1	0	0	1
TCGA-63-A5MG	LUSC	[Not Available]	1	0	0	0	0	0
TCGA-63-A5MH	LUSC	p.V173M	0	1	0	1	1	0
TCGA-63-A5MI	LUSC	p.P142Lfs*28	0	1	1	0	0	1
TCGA-63-A5MJ	LUSC	p.V272G	0	1	1	0	0	1
TCGA-63-A5ML	LUSC	p.Y236C	0	1	1	0	1	0
TCGA-63-A5MM	LUSC	[Not Available]	1	0	0	0	0	0
TCGA-63-A5MN	LUSC	[Not Available]	1	0	0	0	0	0
TCGA-63-A5MP	LUSC	p.E204*	0	1	1	0	0	1
TCGA-63-A5MR	LUSC	p.L35Cfs*9	0	1	1	0	0	1
TCGA-63-A5MS	LUSC	p.G154Afs*16	0	1	1	0	0	1
TCGA-63-A5MT	LUSC	p.X187_splice	0	1	1	0	0	1
TCGA-63-A5MU	LUSC	p.V157F	0	1	0	1	1	0
TCGA-63-A5MV	LUSC	p.E56Kfs*67	0	1	1	0	0	1
TCGA-63-A5MW	LUSC	p.G105V	0	1	1	0	0	1
TCGA-63-A5MY	LUSC	p.R273P	0	1	0	1	1	0
TCGA-64-1676	LUAD	p.C229Yfs*10	0	1	1	0	0	1
TCGA-64-1677	LUAD	p.A159P	0	1	1	0	0	1
TCGA-64-1679	LUAD	p.G245V	0	1	0	1	1	0
TCGA-64-1680	LUAD	[Not Available]	1	0	0	0	0	0
TCGA-64-1681	LUAD	p.E180K	0	1	1	0	1	0
TCGA-64-5774	LUAD	[Not Available]	1	0	0	0	0	0
TCGA-64-5775	LUAD	p.R280G	0	1	1	0	1	0
TCGA-64-5778	LUAD	p.N239S	0	1	1	0	1	0
TCGA-64-5779	LUAD	[Not Available]	1	0	0	0	0	0
TCGA-64-5781	LUAD	[Not Available]	1	0	0	0	0	0
TCGA-64-5815	LUAD	[Not Available]	1	0	0	0	0	0
TCGA-66-2727	LUSC	p.Y234C	0	1	1	0	1	0
TCGA-66-2734	LUSC	p.R249S	0	1	0	1	1	0
TCGA-66-2742	LUSC	p.E349*	0	1	1	0	0	1
TCGA-66-2744	LUSC	p.R175G	0	1	1	0	0	1
TCGA-66-2754	LUSC	p.Q331H	0	1	0	0	0	0
TCGA-66-2755	LUSC	p.R273P	0	1	0	1	1	0
TCGA-66-2756	LUSC	p.R175G	0	1	1	0	0	1
TCGA-66-2757	LUSC	p.L111R	0	1	1	0	0	1
TCGA-66-2758	LUSC	p.T125P	0	1	1	0	0	1
TCGA-66-2759	LUSC	p.R249G	0	1	1	0	0	1
TCGA-66-2763	LUSC	p.P278A	0	1	1	0	0	1
TCGA-66-2765	LUSC	p.X331_splice	0	1	1	0	0	1
TCGA-66-2766	LUSC	p.H193L	0	1	1	0	0	1
TCGA-66-2767	LUSC	[Not Available]	1	0	0	0	0	0
TCGA-66-2768	LUSC	p.Y163C	0	1	0	1	1	0
TCGA-66-2769	LUSC	[Not Available]	1	0	0	0	0	0
TCGA-66-2770	LUSC	p.R267P	0	1	1	0	0	1
TCGA-66-2771	LUSC	[Not Available]	1	0	0	0	0	0
TCGA-66-2773	LUSC	p.K291Sfs*51	0	1	1	0	0	1
TCGA-66-2777	LUSC	p.R248L	0	1	1	0	1	0
TCGA-66-2778	LUSC	p.P75Lfs*48	0	1	1	0	0	1
TCGA-66-2780	LUSC	[Not Available]	1	0	0	0	0	0
TCGA-66-2781	LUSC	p.T230Hfs*9	0	1	1	0	0	1
TCGA-66-2782	LUSC	p.E287*	0	1	1	0	0	1
TCGA-66-2783	LUSC	[Not Available]	1	0	0	0	0	0
TCGA-66-2785	LUSC	p.A129Vfs*20	0	1	1	0	0	1
TCGA-66-2786	LUSC	p.R158G	0	1	0	1	0	1
TCGA-66-2787	LUSC	p.R158Afs*12	0	1	1	0	0	1
TCGA-66-2788	LUSC	p.X125_splice	0	1	1	0	0	1
TCGA-66-2789	LUSC	[Not Available]	1	0	0	0	0	0
TCGA-66-2791	LUSC	p.G245V	0	1	0	1	1	0
TCGA-66-2792	LUSC	p.R306*	0	1	1	0	0	1
TCGA-66-2793	LUSC	p.H179L	0	1	1	0	1	0
TCGA-66-2794	LUSC	p.P278R	0	1	1	0	0	1
TCGA-66-2795	LUSC	p.R158L	0	1	1	0	1	0
TCGA-66-2800	LUSC	p.G245V	0	1	0	1	1	0
TCGA-67-3770	LUAD	p.G154V	0	1	1	0	0	1
TCGA-67-3771	LUAD	p.S127C	0	1	0	0	0	0
TCGA-67-3772	LUAD	[Not Available]	1	0	0	0	0	0
TCGA-67-3773	LUAD	[Not Available]	1	0	0	0	0	0
TCGA-67-3774	LUAD	[Not Available]	1	0	0	0	0	0
TCGA-67-4679	LUAD	[Not Available]	1	0	0	0	0	0
TCGA-67-6215	LUAD	[Not Available]	1	0	0	0	0	0
TCGA-67-6216	LUAD	[Not Available]	1	0	0	0	0	0
TCGA-67-6217	LUAD	[Not Available]	1	0	0	0	0	0
TCGA-68-7755	LUSC	[Not Available]	1	0	0	0	0	0
TCGA-68-7756	LUSC	[Not Available]	1	0	0	0	0	0
TCGA-68-7757	LUSC	p.R273L	0	1	0	1	1	0
TCGA-68-8250	LUSC	p.Q104*	0	1	1	0	0	1
TCGA-68-8251	LUSC	[Not Available]	1	0	0	0	0	0
TCGA-68-A59J	LUSC	p.V172D	0	1	1	0	0	1
TCGA-69-7760	LUAD	p.F270V	0	1	1	0	0	1
TCGA-69-7761	LUAD	[Not Available]	1	0	0	0	0	0
TCGA-69-7763	LUAD	[Not Available]	1	0	0	0	0	0
TCGA-69-7764	LUAD	[Not Available]	1	0	0	0	0	0
TCGA-69-7765	LUAD	p.Q167*	0	1	1	0	0	1
TCGA-69-7973	LUAD	[Not Available]	1	0	0	0	0	0
TCGA-69-7974	LUAD	p.G334W	0	1	0	0	0	0
TCGA-69-7978	LUAD	p.K351*	0	1	1	0	0	1
TCGA-69-7979	LUAD	p.Q136_C141del	0	1	0	0	0	0
TCGA-69-7980	LUAD	p.A161V	0	1	1	0	0	1
TCGA-69-8253	LUAD	[Not Available]	1	0	0	0	0	0
TCGA-69-8254	LUAD	[Not Available]	1	0	0	0	0	0
TCGA-69-8255	LUAD	p.T125T	1	0	0	0	0	0
TCGA-69-A59K	LUAD	p.D281Y	0	1	0	1	1	0
TCGA-6A-AB49	LUSC	[Not Available]	1	0	0	0	0	0
TCGA-6D-AA2E	KIRC	[Not Available]	1	0	0	0	0	0
TCGA-70-6722	LUSC	p.X125_splice	0	1	1	0	0	1
TCGA-70-6723	LUSC	p.X187_splice	0	1	1	0	0	1
TCGA-71-6725	LUAD	[Not Available]	1	0	0	0	0	0
TCGA-71-8520	LUAD	p.N131Kfs*39	0	1	1	0	0	1
TCGA-73-4658	LUAD	[Not Available]	1	0	0	0	0	0
TCGA-73-4659	LUAD	[Not Available]	1	0	0	0	0	0
TCGA-73-4662	LUAD	[Not Available]	1	0	0	0	0	0
TCGA-73-4666	LUAD	p.R248P	0	1	1	0	0	1
TCGA-73-4668	LUAD	[Not Available]	1	0	0	0	0	0
TCGA-73-4670	LUAD	p.X225_splice	0	1	1	0	0	1
TCGA-73-4675	LUAD	[Not Available]	1	0	0	0	0	0
TCGA-73-4676	LUAD	p.C176F	0	1	0	1	1	0
TCGA-73-4677	LUAD	[Not Available]	1	0	0	0	0	0
TCGA-73-7498	LUAD	[Not Available]	1	0	0	0	0	0
TCGA-73-7499	LUAD	p.R196*	0	1	1	0	0	1
TCGA-73-A9RS	LUAD	p.T125T	1	0	0	0	0	0
TCGA-75-5122	LUAD	[Not Available]	1	0	0	0	0	0
TCGA-75-5125	LUAD	p.L130F	0	1	1	0	0	1
TCGA-75-5126	LUAD	[Not Available]	1	0	0	0	0	0
TCGA-75-5146	LUAD	p.P278H	0	1	1	0	1	0
TCGA-75-5147	LUAD	p.Y163C	0	1	0	1	1	0
TCGA-75-6203	LUAD	[Not Available]	1	0	0	0	0	0
TCGA-75-6205	LUAD	[Not Available]	1	0	0	0	0	0
TCGA-75-6206	LUAD	[Not Available]	1	0	0	0	0	0
TCGA-75-6207	LUAD	p.Q192*	0	1	1	0	0	1
TCGA-75-6211	LUAD	p.A69Gfs*80	0	1	1	0	0	1
TCGA-75-6212	LUAD	[Not Available]	1	0	0	0	0	0
TCGA-75-6214	LUAD	p.V157F	0	1	0	1	1	0
TCGA-75-7025	LUAD	[Not Available]	1	0	0	0	0	0
TCGA-75-7027	LUAD	[Not Available]	1	0	0	0	0	0
TCGA-75-7030	LUAD	[Not Available]	1	0	0	0	0	0
TCGA-75-7031	LUAD	p.R282_R283del	0	1	1	0	0	1
TCGA-76-4925	GBM	p.R249T	0	1	0	1	0	1
TCGA-76-4926	GBM	[Not Available]	1	0	0	0	0	0
TCGA-76-4927	GBM	[Not Available]	1	0	0	0	0	0
TCGA-76-4928	GBM	[Not Available]	1	0	0	0	0	0
TCGA-76-4929	GBM	p.R342*	0	1	1	0	0	1
TCGA-76-4931	GBM	[Not Available]	1	0	0	0	0	0
TCGA-76-4932	GBM	[Not Available]	1	0	0	0	0	0
TCGA-77-6842	LUSC	p.G334V	0	1	1	0	0	1
TCGA-77-6843	LUSC	p.G105C	0	1	1	0	0	1
TCGA-77-6844	LUSC	p.X225_splice	0	1	1	0	0	1
TCGA-77-6845	LUSC	p.G266*	0	1	1	0	0	1
TCGA-77-7139	LUSC	p.Q38*	0	1	1	0	0	1
TCGA-77-7140	LUSC	p.P278R	0	1	1	0	0	1
TCGA-77-7141	LUSC	p.V274F	0	1	0	1	1	0
TCGA-77-7142	LUSC	p.R249S	0	1	0	1	1	0
TCGA-77-7335	LUSC	p.Y234C	0	1	1	0	1	0
TCGA-77-7337	LUSC	p.V157F	0	1	0	1	1	0
TCGA-77-7338	LUSC	p.A159V	0	1	1	0	0	1
TCGA-77-7463	LUSC	p.X187_splice	0	1	1	0	0	1
TCGA-77-7465	LUSC	p.G245C	0	1	0	1	1	0
TCGA-77-8007	LUSC	p.R280K	0	1	1	0	1	0
TCGA-77-8008	LUSC	p.X307_splice	0	1	1	0	0	1
TCGA-77-8009	LUSC	[Not Available]	1	0	0	0	0	0
TCGA-77-8128	LUSC	p.V274F	0	1	0	1	1	0
TCGA-77-8130	LUSC	p.K305*	0	1	1	0	0	1
TCGA-77-8131	LUSC	p.E286Q	0	1	1	0	0	1
TCGA-77-8133	LUSC	p.R248W	0	1	0	1	1	0
TCGA-77-8136	LUSC	[Not Available]	1	0	0	0	0	0
TCGA-77-8138	LUSC	p.R175H	0	1	0	1	1	0
TCGA-77-8139	LUSC	p.G105V	0	1	1	0	0	1
TCGA-77-8140	LUSC	p.M237I	0	1	0	1	1	0
TCGA-77-8143	LUSC	p.G244*	0	1	1	0	0	1
TCGA-77-8144	LUSC	p.E294*	0	1	1	0	0	1
TCGA-77-8145	LUSC	[Not Available]	1	0	0	0	0	0
TCGA-77-8146	LUSC	p.Q136E	0	1	1	0	0	1
TCGA-77-8148	LUSC	p.V173L	0	1	0	1	1	0
TCGA-77-8150	LUSC	p.Y234C	0	1	1	0	1	0
TCGA-77-8153	LUSC	p.X307_splice	0	1	1	0	0	1
TCGA-77-8154	LUSC	p.P278A	0	1	1	0	0	1
TCGA-77-8156	LUSC	p.G334V	0	1	1	0	0	1
TCGA-77-A5FZ	LUSC	[Not Available]	1	0	0	0	0	0
TCGA-77-A5G1	LUSC	p.H179N	0	1	1	0	1	0
TCGA-77-A5G3	LUSC	p.R248L	0	1	1	0	1	0
TCGA-77-A5G6	LUSC	p.H179R	0	1	0	1	1	0
TCGA-77-A5G7	LUSC	p.T211_H214del	0	1	0	0	0	0
TCGA-77-A5G8	LUSC	p.C275W	0	1	1	0	0	1
TCGA-77-A5GA	LUSC	p.Y163C	0	1	0	1	1	0
TCGA-77-A5GB	LUSC	p.E349*	0	1	1	0	0	1
TCGA-77-A5GF	LUSC	p.V157F	0	1	0	1	1	0
TCGA-77-A5GH	LUSC	p.R158L	0	1	1	0	1	0
TCGA-78-7145	LUAD	p.A159P	0	1	1	0	0	1
TCGA-78-7146	LUAD	p.P250L	0	1	1	0	1	0
TCGA-78-7147	LUAD	p.Y236*	0	1	1	0	0	1
TCGA-78-7148	LUAD	[Not Available]	1	0	0	0	0	0
TCGA-78-7149	LUAD	p.R248L	0	1	1	0	1	0
TCGA-78-7150	LUAD	p.R158L	0	1	1	0	1	0
TCGA-78-7152	LUAD	[Not Available]	1	0	0	0	0	0
TCGA-78-7153	LUAD	[Not Available]	1	0	0	0	0	0
TCGA-78-7154	LUAD	p.E271K	0	1	1	0	0	1
TCGA-78-7155	LUAD	p.R337L	0	1	1	0	0	1
TCGA-78-7156	LUAD	[Not Available]	1	0	0	0	0	0
TCGA-78-7158	LUAD	[Not Available]	1	0	0	0	0	0
TCGA-78-7159	LUAD	[Not Available]	1	0	0	0	0	0
TCGA-78-7160	LUAD	[Not Available]	1	0	0	0	0	0
TCGA-78-7161	LUAD	[Not Available]	1	0	0	0	0	0
TCGA-78-7162	LUAD	[Not Available]	1	0	0	0	0	0
TCGA-78-7163	LUAD	[Not Available]	1	0	0	0	0	0
TCGA-78-7166	LUAD	[Not Available]	1	0	0	0	0	0
TCGA-78-7167	LUAD	[Not Available]	1	0	0	0	0	0
TCGA-78-7220	LUAD	p.G244C	0	1	1	0	0	1
TCGA-78-7535	LUAD	p.Q192*	0	1	1	0	0	1
TCGA-78-7536	LUAD	p.F270C	0	1	1	0	1	0
TCGA-78-7537	LUAD	[Not Available]	1	0	0	0	0	0
TCGA-78-7539	LUAD	[Not Available]	1	0	0	0	0	0
TCGA-78-7540	LUAD	p.R273C	0	1	0	1	1	0
TCGA-78-7542	LUAD	p.P152Rfs*18	0	1	1	0	0	1
TCGA-78-7633	LUAD	[Not Available]	1	0	0	0	0	0
TCGA-78-8640	LUAD	p.V157L	0	1	1	0	0	1
TCGA-78-8648	LUAD	[Not Available]	1	0	0	0	0	0
TCGA-78-8655	LUAD	[Not Available]	1	0	0	0	0	0
TCGA-78-8660	LUAD	p.D148Ifs*22	0	1	1	0	0	1
TCGA-78-8662	LUAD	p.Q165*	0	1	1	0	0	1
TCGA-79-5596	LUSC	p.E285*	0	1	1	0	0	1
TCGA-80-5607	LUAD	[Not Available]	1	0	0	0	0	0
TCGA-80-5608	LUAD	[Not Available]	1	0	0	0	0	0
TCGA-80-5611	LUAD	[Not Available]	1	0	0	0	0	0
TCGA-83-5908	LUAD	p.C275F	0	1	0	1	0	1
TCGA-85-6175	LUSC	[Not Available]	1	0	0	0	0	0
TCGA-85-6560	LUSC	p.C135W	0	1	1	0	0	1
TCGA-85-6561	LUSC	p.R283P	0	1	1	0	0	1
TCGA-85-6798	LUSC	p.Y220C	0	1	0	1	1	0
TCGA-85-7696	LUSC	p.Y236C	0	1	1	0	1	0
TCGA-85-7697	LUSC	p.H178Tfs*69	0	1	1	0	0	1
TCGA-85-7698	LUSC	p.P278H	0	1	1	0	1	0
TCGA-85-7699	LUSC	p.X187_splice	0	1	0	0	0	0
TCGA-85-7710	LUSC	p.V157F	0	1	0	1	1	0
TCGA-85-7843	LUSC	p.K351*	0	1	1	0	0	1
TCGA-85-7844	LUSC	p.P278S	0	1	1	0	1	0
TCGA-85-7950	LUSC	p.I195F	0	1	1	0	0	1
TCGA-85-8048	LUSC	p.W91*	0	1	1	0	0	1
TCGA-85-8049	LUSC	p.G154V	0	1	1	0	0	1
TCGA-85-8052	LUSC	p.G244S	0	1	1	0	1	0
TCGA-85-8070	LUSC	p.X307_splice	0	1	1	0	0	1
TCGA-85-8071	LUSC	p.T125T	1	0	0	0	0	0
TCGA-85-8072	LUSC	p.G279E	0	1	0	1	1	0
TCGA-85-8276	LUSC	[Not Available]	1	0	0	0	0	0
TCGA-85-8277	LUSC	p.R175H	0	1	0	1	1	0
TCGA-85-8287	LUSC	p.Y126C	0	1	0	1	1	0
TCGA-85-8288	LUSC	p.K120Sfs*3	0	1	1	0	0	1
TCGA-85-8350	LUSC	p.D207Ffs*35	0	1	1	0	0	1
TCGA-85-8351	LUSC	p.H179Y	0	1	0	1	1	0
TCGA-85-8352	LUSC	p.X187_splice	0	1	1	0	0	1
TCGA-85-8353	LUSC	p.E298*	0	1	1	0	0	1
TCGA-85-8354	LUSC	p.X331_splice	0	1	1	0	0	1
TCGA-85-8355	LUSC	p.X126_splice	0	1	1	0	0	1
TCGA-85-8479	LUSC	p.T125T	1	0	0	0	0	0
TCGA-85-8481	LUSC	p.E298*	0	1	1	0	0	1
TCGA-85-8580	LUSC	p.R249S	0	1	0	1	1	0
TCGA-85-8582	LUSC	p.R282W	0	1	0	1	1	0
TCGA-85-8584	LUSC	[Not Available]	1	0	0	0	0	0
TCGA-85-8664	LUSC	p.R282W	0	1	0	1	1	0
TCGA-85-8666	LUSC	p.A84Pfs*39	0	1	1	0	0	1
TCGA-85-A4CL	LUSC	p.G266R	0	1	0	1	0	1
TCGA-85-A4CN	LUSC	p.P278A	0	1	1	0	0	1
TCGA-85-A4JB	LUSC	p.G266Dfs*79	0	1	1	0	0	1
TCGA-85-A4JC	LUSC	p.A161S	0	1	0	0	0	0
TCGA-85-A4PA	LUSC	[Not Available]	1	0	0	0	0	0
TCGA-85-A4QQ	LUSC	p.R273L	0	1	0	1	1	0
TCGA-85-A4QR	LUSC	p.I232T	0	1	0	1	1	0
TCGA-85-A50M	LUSC	p.Q100*	0	1	1	0	0	1
TCGA-85-A50Z	LUSC	p.G244S	0	1	1	0	1	0
TCGA-85-A510	LUSC	p.R249G	0	1	1	0	0	1
TCGA-85-A511	LUSC	p.C238F	0	1	1	0	1	0
TCGA-85-A512	LUSC	p.L35Ffs*8	0	1	1	0	0	1
TCGA-85-A513	LUSC	[Not Available]	1	0	0	0	0	0
TCGA-85-A53L	LUSC	p.X332_splice	0	1	1	0	0	1
TCGA-85-A5B5	LUSC	p.C135Y	0	1	1	0	1	0
TCGA-86-6562	LUAD	[Not Available]	1	0	0	0	0	0
TCGA-86-6851	LUAD	p.E258D	0	1	1	0	0	1
TCGA-86-7701	LUAD	p.E294*	0	1	1	0	0	1
TCGA-86-7711	LUAD	p.C176F	0	1	0	1	1	0
TCGA-86-7713	LUAD	[Not Available]	1	0	0	0	0	0
TCGA-86-7714	LUAD	[Not Available]	1	0	0	0	0	0
TCGA-86-7953	LUAD	[Not Available]	1	0	0	0	0	0
TCGA-86-7954	LUAD	p.R248L	0	1	1	0	1	0
TCGA-86-7955	LUAD	[Not Available]	1	0	0	0	0	0
TCGA-86-8054	LUAD	[Not Available]	1	0	0	0	0	0
TCGA-86-8055	LUAD	p.Y163H	0	1	1	0	0	1
TCGA-86-8056	LUAD	p.E171K	0	1	0	0	0	0
TCGA-86-8073	LUAD	p.Q192*	0	1	1	0	0	1
TCGA-86-8074	LUAD	p.Y220C	0	1	0	1	1	0
TCGA-86-8075	LUAD	p.X126_splice	0	1	1	0	0	1
TCGA-86-8076	LUAD	[Not Available]	1	0	0	0	0	0
TCGA-86-8278	LUAD	[Not Available]	1	0	0	0	0	0
TCGA-86-8279	LUAD	p.H193R	0	1	1	0	1	0
TCGA-86-8280	LUAD	p.H193P	0	1	1	0	0	1
TCGA-86-8281	LUAD	[Not Available]	1	0	0	0	0	0
TCGA-86-8358	LUAD	p.N247I	0	1	0	1	1	0
TCGA-86-8359	LUAD	[Not Available]	1	0	0	0	0	0
TCGA-86-8585	LUAD	p.G154Afs*16	0	1	1	0	0	1
TCGA-86-8668	LUAD	[Not Available]	1	0	0	0	0	0
TCGA-86-8669	LUAD	[Not Available]	1	0	0	0	0	0
TCGA-86-8671	LUAD	[Not Available]	1	0	0	0	0	0
TCGA-86-8672	LUAD	p.F341Efs*7	0	1	1	0	0	1
TCGA-86-8673	LUAD	p.R248L	0	1	1	0	1	0
TCGA-86-8674	LUAD	[Not Available]	1	0	0	0	0	0
TCGA-86-A456	LUAD	[Not Available]	1	0	0	0	0	0
TCGA-86-A4JF	LUAD	p.P191del	0	1	0	0	0	0
TCGA-86-A4P7	LUAD	p.E286K	0	1	1	0	1	0
TCGA-86-A4P8	LUAD	[Not Available]	1	0	0	0	0	0
TCGA-90-7766	LUSC	p.R249S	0	1	0	1	1	0
TCGA-90-7767	LUSC	p.R248Q	0	1	0	1	1	0
TCGA-90-7769	LUSC	p.G266V	0	1	1	0	0	1
TCGA-90-7964	LUSC	[Not Available]	1	0	0	0	0	0
TCGA-90-A4ED	LUSC	[Not Available]	1	0	0	0	0	0
TCGA-90-A4EE	LUSC	p.G262V	0	1	1	0	0	1
TCGA-90-A59Q	LUSC	[Not Available]	1	0	0	0	0	0
TCGA-91-6828	LUAD	[Not Available]	1	0	0	0	0	0
TCGA-91-6829	LUAD	[Not Available]	1	0	0	0	0	0
TCGA-91-6830	LUAD	[Not Available]	1	0	0	0	0	0
TCGA-91-6831	LUAD	p.G334V	0	1	1	0	0	1
TCGA-91-6835	LUAD	[Not Available]	1	0	0	0	0	0
TCGA-91-6836	LUAD	p.E343*	0	1	1	0	0	1
TCGA-91-6840	LUAD	p.Y220C	0	1	0	1	1	0
TCGA-91-6847	LUAD	p.R110L	0	1	0	1	0	1
TCGA-91-6848	LUAD	p.R156P	0	1	0	1	1	0
TCGA-91-6849	LUAD	[Not Available]	1	0	0	0	0	0
TCGA-91-7771	LUAD	[Not Available]	1	0	0	0	0	0
TCGA-91-8496	LUAD	[Not Available]	1	0	0	0	0	0
TCGA-91-8497	LUAD	[Not Available]	1	0	0	0	0	0
TCGA-91-8499	LUAD	p.C238_M243del	0	1	0	0	0	0
TCGA-91-A4BC	LUAD	p.X331_splice	0	1	1	0	0	1
TCGA-91-A4BD	LUAD	[Not Available]	1	0	0	0	0	0
TCGA-92-7340	LUSC	p.M44Ifs*79	0	1	1	0	0	1
TCGA-92-7341	LUSC	[Not Available]	1	0	0	0	0	0
TCGA-92-8063	LUSC	p.T155P	0	1	1	0	0	1
TCGA-92-8064	LUSC	p.C135F	0	1	1	0	1	0
TCGA-92-8065	LUSC	p.R342*	0	1	1	0	0	1
TCGA-93-7347	LUAD	[Not Available]	1	0	0	0	0	0
TCGA-93-7348	LUAD	[Not Available]	1	0	0	0	0	0
TCGA-93-8067	LUAD	p.E285K	0	1	1	0	1	0
TCGA-93-A4JN	LUAD	p.E286Q	0	1	1	0	0	1
TCGA-93-A4JO	LUAD	p.C141W	0	1	1	0	0	1
TCGA-93-A4JP	LUAD	p.E258*	0	1	1	0	0	1
TCGA-93-A4JQ	LUAD	[Not Available]	1	0	0	0	0	0
TCGA-94-7033	LUSC	p.R280T	0	1	0	1	1	0
TCGA-94-7557	LUSC	p.P64Sfs*59	0	1	1	0	0	1
TCGA-94-7943	LUSC	p.G245C	0	1	0	1	1	0
TCGA-94-8035	LUSC	p.V197G	0	1	0	0	0	0
TCGA-94-8490	LUSC	[Not Available]	1	0	0	0	0	0
TCGA-94-8491	LUSC	p.R282W	0	1	0	1	1	0
TCGA-94-A4VJ	LUSC	p.R248Q	0	1	0	1	1	0
TCGA-94-A5I4	LUSC	p.X331_splice	0	1	1	0	0	1
TCGA-94-A5I6	LUSC	p.X125_splice	0	1	1	0	0	1
TCGA-95-7039	LUAD	p.R273L	0	1	0	1	1	0
TCGA-95-7043	LUAD	p.R158L	0	1	1	0	1	0
TCGA-95-7562	LUAD	p.X33_splice	0	1	1	0	0	1
TCGA-95-7567	LUAD	p.Y205H	0	1	1	0	0	1
TCGA-95-7944	LUAD	p.Y163D	0	1	1	0	0	1
TCGA-95-7947	LUAD	p.Y205C	0	1	0	1	1	0
TCGA-95-7948	LUAD	[Not Available]	1	0	0	0	0	0
TCGA-95-8039	LUAD	p.G105D	0	1	1	0	0	1
TCGA-95-8494	LUAD	p.K132N	0	1	1	0	1	0
TCGA-95-A4VK	LUAD	[Not Available]	1	0	0	0	0	0
TCGA-95-A4VN	LUAD	[Not Available]	1	0	0	0	0	0
TCGA-95-A4VP	LUAD	[Not Available]	1	0	0	0	0	0
TCGA-96-7544	LUSC	p.R158L	0	1	1	0	1	0
TCGA-96-7545	LUSC	p.E286K	0	1	1	0	1	0
TCGA-96-8169	LUSC	p.Q317*	0	1	1	0	0	1
TCGA-96-8170	LUSC	p.W53Cfs*4	0	1	1	0	0	1
TCGA-96-A4JK	LUSC	p.R158L	0	1	1	0	1	0
TCGA-96-A4JL	LUSC	[Not Available]	1	0	0	0	0	0
TCGA-97-7546	LUAD	[Not Available]	1	0	0	0	0	0
TCGA-97-7547	LUAD	[Not Available]	1	0	0	0	0	0
TCGA-97-7552	LUAD	[Not Available]	1	0	0	0	0	0
TCGA-97-7553	LUAD	p.R282W	0	1	0	1	1	0
TCGA-97-7554	LUAD	p.R249W	0	1	1	0	1	0
TCGA-97-7937	LUAD	p.G245V	0	1	0	1	1	0
TCGA-97-7938	LUAD	p.X125_splice	0	1	1	0	0	1
TCGA-97-7941	LUAD	[Not Available]	1	0	0	0	0	0
TCGA-97-8171	LUAD	[Not Available]	1	0	0	0	0	0
TCGA-97-8172	LUAD	p.T125T	1	0	0	0	0	0
TCGA-97-8174	LUAD	[Not Available]	1	0	0	0	0	0
TCGA-97-8175	LUAD	p.H193N	0	1	1	0	0	1
TCGA-97-8176	LUAD	[Not Available]	1	0	0	0	0	0
TCGA-97-8177	LUAD	[Not Available]	1	0	0	0	0	0
TCGA-97-8179	LUAD	p.R273L	0	1	0	1	1	0
TCGA-97-8547	LUAD	p.X331_splice	0	1	1	0	0	1
TCGA-97-8552	LUAD	[Not Available]	1	0	0	0	0	0
TCGA-97-A4LX	LUAD	p.C242F	0	1	1	0	1	0
TCGA-97-A4M0	LUAD	[Not Available]	1	0	0	0	0	0
TCGA-97-A4M1	LUAD	p.T155_R156delinsN	0	1	0	0	0	0
TCGA-97-A4M2	LUAD	[Not Available]	1	0	0	0	0	0
TCGA-97-A4M3	LUAD	[Not Available]	1	0	0	0	0	0
TCGA-97-A4M5	LUAD	[Not Available]	1	0	0	0	0	0
TCGA-97-A4M6	LUAD	[Not Available]	1	0	0	0	0	0
TCGA-97-A4M7	LUAD	[Not Available]	1	0	0	0	0	0
TCGA-98-7454	LUSC	[Not Available]	1	0	0	0	0	0
TCGA-98-8020	LUSC	p.R248W	0	1	0	1	1	0
TCGA-98-8021	LUSC	p.R65Efs*58	0	1	1	0	0	1
TCGA-98-8022	LUSC	[Not Available]	1	0	0	0	0	0
TCGA-98-8023	LUSC	p.R273L	0	1	0	1	1	0
TCGA-98-A538	LUSC	p.Q331H	0	1	0	0	0	0
TCGA-98-A539	LUSC	[Not Available]	1	0	0	0	0	0
TCGA-98-A53A	LUSC	p.P153Afs*28	0	1	1	0	0	1
TCGA-98-A53B	LUSC	p.X224_splice	0	1	1	0	0	1
TCGA-98-A53C	LUSC	[Not Available]	1	0	0	0	0	0
TCGA-98-A53H	LUSC	[Not Available]	1	0	0	0	0	0
TCGA-98-A53I	LUSC	p.S106R	0	1	0	0	0	0
TCGA-98-A53J	LUSC	p.R282W	0	1	0	1	1	0
TCGA-99-7458	LUAD	p.X187_splice	0	1	1	0	0	1
TCGA-99-8025	LUAD	p.V173L	0	1	0	1	1	0
TCGA-99-8028	LUAD	p.C242F	0	1	1	0	1	0
TCGA-99-8032	LUAD	[Not Available]	1	0	0	0	0	0
TCGA-99-8033	LUAD	p.E298*	0	1	1	0	0	1
TCGA-99-AA5R	LUAD	[Not Available]	1	0	0	0	0	0
TCGA-A1-A0SB	BRCA	[Not Available]	1	0	0	0	0	0
TCGA-A1-A0SD	BRCA	[Not Available]	1	0	0	0	0	0
TCGA-A1-A0SE	BRCA	[Not Available]	1	0	0	0	0	0
TCGA-A1-A0SF	BRCA	[Not Available]	1	0	0	0	0	0
TCGA-A1-A0SG	BRCA	[Not Available]	1	0	0	0	0	0
TCGA-A1-A0SH	BRCA	[Not Available]	1	0	0	0	0	0
TCGA-A1-A0SI	BRCA	p.R175H	0	1	0	1	1	0
TCGA-A1-A0SJ	BRCA	[Not Available]	1	0	0	0	0	0
TCGA-A1-A0SK	BRCA	p.M133K	0	1	1	0	0	1
TCGA-A1-A0SM	BRCA	[Not Available]	1	0	0	0	0	0
TCGA-A1-A0SN	BRCA	[Not Available]	1	0	0	0	0	0
TCGA-A1-A0SO	BRCA	p.Y220C	0	1	0	1	1	0
TCGA-A1-A0SP	BRCA	p.S183*	0	1	1	0	0	1
TCGA-A1-A0SQ	BRCA	[Not Available]	1	0	0	0	0	0
TCGA-A2-A04N	BRCA	[Not Available]	1	0	0	0	0	0
TCGA-A2-A04P	BRCA	p.G108Vfs*15	0	1	1	0	0	1
TCGA-A2-A04Q	BRCA	[Not Available]	1	0	0	0	0	0
TCGA-A2-A04R	BRCA	[Not Available]	1	0	0	0	0	0
TCGA-A2-A04T	BRCA	p.R273H	0	1	0	1	1	0
TCGA-A2-A04U	BRCA	p.Y107Cfs*16	0	1	1	0	0	1
TCGA-A2-A04V	BRCA	[Not Available]	1	0	0	0	0	0
TCGA-A2-A04W	BRCA	p.V272M	0	1	1	0	1	0
TCGA-A2-A04X	BRCA	[Not Available]	1	0	0	0	0	0
TCGA-A2-A04Y	BRCA	[Not Available]	1	0	0	0	0	0
TCGA-A2-A0CK	BRCA	[Not Available]	1	0	0	0	0	0
TCGA-A2-A0CL	BRCA	p.R273L	0	1	0	1	1	0
TCGA-A2-A0CM	BRCA	p.E204Sfs*43	0	1	1	0	0	1
TCGA-A2-A0CP	BRCA	[Not Available]	1	0	0	0	0	0
TCGA-A2-A0CQ	BRCA	[Not Available]	1	0	0	0	0	0
TCGA-A2-A0CR	BRCA	[Not Available]	1	0	0	0	0	0
TCGA-A2-A0CS	BRCA	[Not Available]	1	0	0	0	0	0
TCGA-A2-A0CT	BRCA	[Not Available]	1	0	0	0	0	0
TCGA-A2-A0CU	BRCA	[Not Available]	1	0	0	0	0	0
TCGA-A2-A0CV	BRCA	[Not Available]	1	0	0	0	0	0
TCGA-A2-A0CW	BRCA	p.R196*	0	1	1	0	0	1
TCGA-A2-A0CX	BRCA	p.R273C	0	1	0	1	1	0
TCGA-A2-A0CZ	BRCA	[Not Available]	1	0	0	0	0	0
TCGA-A2-A0D0	BRCA	p.R196*	0	1	1	0	0	1
TCGA-A2-A0D1	BRCA	p.Q331*	0	1	1	0	0	1
TCGA-A2-A0D2	BRCA	p.P318Tfs*15	0	1	1	0	0	1
TCGA-A2-A0D3	BRCA	[Not Available]	1	0	0	0	0	0
TCGA-A2-A0D4	BRCA	[Not Available]	1	0	0	0	0	0
TCGA-A2-A0EM	BRCA	[Not Available]	1	0	0	0	0	0
TCGA-A2-A0EN	BRCA	[Not Available]	1	0	0	0	0	0
TCGA-A2-A0EO	BRCA	[Not Available]	1	0	0	0	0	0
TCGA-A2-A0EP	BRCA	[Not Available]	1	0	0	0	0	0
TCGA-A2-A0EQ	BRCA	p.I162_Y163delinsN	0	1	0	0	0	0
TCGA-A2-A0ER	BRCA	[Not Available]	1	0	0	0	0	0
TCGA-A2-A0ES	BRCA	[Not Available]	1	0	0	0	0	0
TCGA-A2-A0ET	BRCA	[Not Available]	1	0	0	0	0	0
TCGA-A2-A0EU	BRCA	[Not Available]	1	0	0	0	0	0
TCGA-A2-A0EV	BRCA	[Not Available]	1	0	0	0	0	0
TCGA-A2-A0EW	BRCA	[Not Available]	1	0	0	0	0	0
TCGA-A2-A0EX	BRCA	[Not Available]	1	0	0	0	0	0
TCGA-A2-A0EY	BRCA	p.Y234C	0	1	1	0	1	0
TCGA-A2-A0ST	BRCA	p.Y163C	0	1	0	1	1	0
TCGA-A2-A0SU	BRCA	[Not Available]	1	0	0	0	0	0
TCGA-A2-A0SV	BRCA	[Not Available]	1	0	0	0	0	0
TCGA-A2-A0SW	BRCA	p.R273C	0	1	0	1	1	0
TCGA-A2-A0SX	BRCA	p.G199V	0	1	1	0	0	1
TCGA-A2-A0SY	BRCA	[Not Available]	1	0	0	0	0	0
TCGA-A2-A0T0	BRCA	[Not Available]	1	0	0	0	0	0
TCGA-A2-A0T1	BRCA	p.R273C	0	1	0	1	1	0
TCGA-A2-A0T2	BRCA	p.Y220C	0	1	0	1	1	0
TCGA-A2-A0T3	BRCA	p.E287Pfs*9	0	1	1	0	0	1
TCGA-A2-A0T4	BRCA	[Not Available]	1	0	0	0	0	0
TCGA-A2-A0T5	BRCA	[Not Available]	1	0	0	0	0	0
TCGA-A2-A0T6	BRCA	[Not Available]	1	0	0	0	0	0
TCGA-A2-A0T7	BRCA	[Not Available]	1	0	0	0	0	0
TCGA-A2-A0YC	BRCA	[Not Available]	1	0	0	0	0	0
TCGA-A2-A0YD	BRCA	[Not Available]	1	0	0	0	0	0
TCGA-A2-A0YE	BRCA	p.I162Tfs*8	0	1	1	0	0	1
TCGA-A2-A0YF	BRCA	[Not Available]	1	0	0	0	0	0
TCGA-A2-A0YG	BRCA	p.X125_splice	0	1	1	0	0	1
TCGA-A2-A0YH	BRCA	p.P278L	0	1	1	0	1	0
TCGA-A2-A0YI	BRCA	[Not Available]	1	0	0	0	0	0
TCGA-A2-A0YJ	BRCA	p.R342*	0	1	1	0	0	1
TCGA-A2-A0YK	BRCA	[Not Available]	1	0	0	0	0	0
TCGA-A2-A0YL	BRCA	[Not Available]	1	0	0	0	0	0
TCGA-A2-A0YM	BRCA	p.R333Vfs*12	0	1	1	0	0	1
TCGA-A2-A0YT	BRCA	p.I255S	0	1	1	0	0	1
TCGA-A2-A1FV	BRCA	[Not Available]	1	0	0	0	0	0
TCGA-A2-A1FW	BRCA	[Not Available]	1	0	0	0	0	0
TCGA-A2-A1FX	BRCA	[Not Available]	1	0	0	0	0	0
TCGA-A2-A1FZ	BRCA	[Not Available]	1	0	0	0	0	0
TCGA-A2-A1G0	BRCA	[Not Available]	1	0	0	0	0	0
TCGA-A2-A1G1	BRCA	p.X225_splice	0	1	1	0	0	1
TCGA-A2-A1G4	BRCA	[Not Available]	1	0	0	0	0	0
TCGA-A2-A1G6	BRCA	[Not Available]	1	0	0	0	0	0
TCGA-A2-A259	BRCA	[Not Available]	1	0	0	0	0	0
TCGA-A2-A25A	BRCA	[Not Available]	1	0	0	0	0	0
TCGA-A2-A25B	BRCA	[Not Available]	1	0	0	0	0	0
TCGA-A2-A25C	BRCA	[Not Available]	1	0	0	0	0	0
TCGA-A2-A25D	BRCA	[Not Available]	1	0	0	0	0	0
TCGA-A2-A25E	BRCA	[Not Available]	1	0	0	0	0	0
TCGA-A2-A25F	BRCA	[Not Available]	1	0	0	0	0	0
TCGA-A2-A3KD	BRCA	[Not Available]	1	0	0	0	0	0
TCGA-A2-A3XT	BRCA	p.C135R	0	1	1	0	0	1
TCGA-A2-A3XU	BRCA	[Not Available]	1	0	0	0	0	0
TCGA-A2-A3XV	BRCA	p.C135F	0	1	1	0	1	0
TCGA-A2-A3XW	BRCA	[Not Available]	1	0	0	0	0	0
TCGA-A2-A3XX	BRCA	p.L111P	0	1	1	0	0	1
TCGA-A2-A3XZ	BRCA	[Not Available]	1	0	0	0	0	0
TCGA-A2-A3Y0	BRCA	p.R342*	0	1	1	0	0	1
TCGA-A2-A4S1	BRCA	p.R280S	0	1	1	0	1	0
TCGA-A2-A4S2	BRCA	[Not Available]	1	0	0	0	0	0
TCGA-A2-A4S3	BRCA	p.K132E	0	1	1	0	1	0
TCGA-A3-3308	KIRC	[Not Available]	1	0	0	0	0	0
TCGA-A3-3311	KIRC	[Not Available]	1	0	0	0	0	0
TCGA-A3-3313	KIRC	[Not Available]	1	0	0	0	0	0
TCGA-A3-3316	KIRC	[Not Available]	1	0	0	0	0	0
TCGA-A3-3317	KIRC	[Not Available]	1	0	0	0	0	0
TCGA-A3-3319	KIRC	[Not Available]	1	0	0	0	0	0
TCGA-A3-3320	KIRC	[Not Available]	1	0	0	0	0	0
TCGA-A3-3322	KIRC	[Not Available]	1	0	0	0	0	0
TCGA-A3-3323	KIRC	[Not Available]	1	0	0	0	0	0
TCGA-A3-3326	KIRC	[Not Available]	1	0	0	0	0	0
TCGA-A3-3331	KIRC	[Not Available]	1	0	0	0	0	0
TCGA-A3-3346	KIRC	p.H178Qfs*3	0	1	1	0	0	1
TCGA-A3-3347	KIRC	[Not Available]	1	0	0	0	0	0
TCGA-A3-3349	KIRC	[Not Available]	1	0	0	0	0	0
TCGA-A3-3357	KIRC	[Not Available]	1	0	0	0	0	0
TCGA-A3-3358	KIRC	[Not Available]	1	0	0	0	0	0
TCGA-A3-3362	KIRC	[Not Available]	1	0	0	0	0	0
TCGA-A3-3363	KIRC	[Not Available]	1	0	0	0	0	0
TCGA-A3-3365	KIRC	[Not Available]	1	0	0	0	0	0
TCGA-A3-3367	KIRC	[Not Available]	1	0	0	0	0	0
TCGA-A3-3370	KIRC	[Not Available]	1	0	0	0	0	0
TCGA-A3-3373	KIRC	[Not Available]	1	0	0	0	0	0
TCGA-A3-3374	KIRC	[Not Available]	1	0	0	0	0	0
TCGA-A3-3376	KIRC	[Not Available]	1	0	0	0	0	0
TCGA-A3-3378	KIRC	[Not Available]	1	0	0	0	0	0
TCGA-A3-3380	KIRC	[Not Available]	1	0	0	0	0	0
TCGA-A3-3382	KIRC	[Not Available]	1	0	0	0	0	0
TCGA-A3-3383	KIRC	[Not Available]	1	0	0	0	0	0
TCGA-A3-3385	KIRC	[Not Available]	1	0	0	0	0	0
TCGA-A3-3387	KIRC	[Not Available]	1	0	0	0	0	0
TCGA-A3-A6NI	KIRC	[Not Available]	1	0	0	0	0	0
TCGA-A3-A6NJ	KIRC	[Not Available]	1	0	0	0	0	0
TCGA-A3-A6NL	KIRC	p.E11*	0	1	1	0	0	1
TCGA-A3-A6NN	KIRC	[Not Available]	1	0	0	0	0	0
TCGA-A3-A8CQ	KIRC	[Not Available]	1	0	0	0	0	0
TCGA-A3-A8OU	KIRC	[Not Available]	1	0	0	0	0	0
TCGA-A3-A8OV	KIRC	[Not Available]	1	0	0	0	0	0
TCGA-A3-A8OW	KIRC	[Not Available]	1	0	0	0	0	0
TCGA-A3-A8OX	KIRC	[Not Available]	1	0	0	0	0	0
TCGA-A4-7286	KIRP	[Not Available]	1	0	0	0	0	0
TCGA-A4-7287	KIRP	[Not Available]	1	0	0	0	0	0
TCGA-A4-7288	KIRP	[Not Available]	1	0	0	0	0	0
TCGA-A4-7583	KIRP	[Not Available]	1	0	0	0	0	0
TCGA-A4-7584	KIRP	[Not Available]	1	0	0	0	0	0
TCGA-A4-7585	KIRP	[Not Available]	1	0	0	0	0	0
TCGA-A4-7732	KIRP	[Not Available]	1	0	0	0	0	0
TCGA-A4-7734	KIRP	[Not Available]	1	0	0	0	0	0
TCGA-A4-7828	KIRP	[Not Available]	1	0	0	0	0	0
TCGA-A4-7915	KIRP	[Not Available]	1	0	0	0	0	0
TCGA-A4-7996	KIRP	[Not Available]	1	0	0	0	0	0
TCGA-A4-7997	KIRP	[Not Available]	1	0	0	0	0	0
TCGA-A4-8098	KIRP	[Not Available]	1	0	0	0	0	0
TCGA-A4-8310	KIRP	[Not Available]	1	0	0	0	0	0
TCGA-A4-8311	KIRP	[Not Available]	1	0	0	0	0	0
TCGA-A4-8312	KIRP	[Not Available]	1	0	0	0	0	0
TCGA-A4-8515	KIRP	[Not Available]	1	0	0	0	0	0
TCGA-A4-8517	KIRP	[Not Available]	1	0	0	0	0	0
TCGA-A4-8630	KIRP	[Not Available]	1	0	0	0	0	0
TCGA-A4-A48D	KIRP	[Not Available]	1	0	0	0	0	0
TCGA-A4-A4ZT	KIRP	[Not Available]	1	0	0	0	0	0
TCGA-A4-A57E	KIRP	p.S241C	0	1	1	0	0	1
TCGA-A4-A5DU	KIRP	[Not Available]	1	0	0	0	0	0
TCGA-A4-A5XZ	KIRP	[Not Available]	1	0	0	0	0	0
TCGA-A4-A5Y0	KIRP	[Not Available]	1	0	0	0	0	0
TCGA-A4-A5Y1	KIRP	[Not Available]	1	0	0	0	0	0
TCGA-A4-A6HP	KIRP	[Not Available]	1	0	0	0	0	0
TCGA-A4-A772	KIRP	[Not Available]	1	0	0	0	0	0
TCGA-A4-A7UZ	KIRP	[Not Available]	1	0	0	0	0	0
TCGA-A5-A0G1	UCEC	.	1	0	0	0	0	0
TCGA-A5-A0G2	UCEC	p.R379C	0	1	0	0	0	0
TCGA-A5-A0G3	UCEC	p.R273C	0	1	0	1	1	0
TCGA-A5-A0G5	UCEC	p.R248Q	0	1	0	1	1	0
TCGA-A5-A0G9	UCEC	[Not Available]	1	0	0	0	0	0
TCGA-A5-A0GA	UCEC	[Not Available]	1	0	0	0	0	0
TCGA-A5-A0GB	UCEC	[Not Available]	1	0	0	0	0	0
TCGA-A5-A0GE	UCEC	[Not Available]	1	0	0	0	0	0
TCGA-A5-A0GH	UCEC	[Not Available]	1	0	0	0	0	0
TCGA-A5-A0GI	UCEC	p.A138T	0	1	0	0	0	0
TCGA-A5-A0GJ	UCEC	p.H193R	0	1	1	0	1	0
TCGA-A5-A0GM	UCEC	[Not Available]	1	0	0	0	0	0
TCGA-A5-A0GN	UCEC	[Not Available]	1	0	0	0	0	0
TCGA-A5-A0GP	UCEC	[Not Available]	1	0	0	0	0	0
TCGA-A5-A0GQ	UCEC	[Not Available]	1	0	0	0	0	0
TCGA-A5-A0GU	UCEC	[Not Available]	1	0	0	0	0	0
TCGA-A5-A0GV	UCEC	[Not Available]	1	0	0	0	0	0
TCGA-A5-A0GW	UCEC	p.I232T	0	1	0	1	1	0
TCGA-A5-A0GX	UCEC	[Not Available]	1	0	0	0	0	0
TCGA-A5-A0R6	UCEC	p.R248W	0	1	0	1	1	0
TCGA-A5-A0R7	UCEC	p.L43*	0	1	1	0	0	1
TCGA-A5-A0R8	UCEC	[Not Available]	1	0	0	0	0	0
TCGA-A5-A0R9	UCEC	[Not Available]	1	0	0	0	0	0
TCGA-A5-A0RA	UCEC	[Not Available]	1	0	0	0	0	0
TCGA-A5-A0VO	UCEC	[Not Available]	1	0	0	0	0	0
TCGA-A5-A0VP	UCEC	p.R213*	0	1	1	0	0	1
TCGA-A5-A0VQ	UCEC	[Not Available]	1	0	0	0	0	0
TCGA-A5-A1OF	UCEC	p.A347V	0	1	1	0	0	1
TCGA-A5-A1OG	UCEC	p.A159V	0	1	1	0	0	1
TCGA-A5-A1OH	UCEC	[Not Available]	1	0	0	0	0	0
TCGA-A5-A1OJ	UCEC	[Not Available]	1	0	0	0	0	0
TCGA-A5-A1OK	UCEC	[Not Available]	1	0	0	0	0	0
TCGA-A5-A2K2	UCEC	p.I162Hfs*12	0	1	1	0	0	1
TCGA-A5-A2K3	UCEC	p.R175C	0	1	1	0	0	1
TCGA-A5-A2K4	UCEC	p.R273H	0	1	0	1	1	0
TCGA-A5-A2K5	UCEC	[Not Available]	1	0	0	0	0	0
TCGA-A5-A2K7	UCEC	[Not Available]	1	0	0	0	0	0
TCGA-A5-A3LO	UCEC	p.H179R	0	1	0	1	1	0
TCGA-A5-A3LP	UCEC	p.R273H	0	1	0	1	1	0
TCGA-A5-A7WK	UCEC	p.Y205C	0	1	0	1	1	0
TCGA-A5-AB3J	UCEC	[Not Available]	1	0	0	0	0	0
TCGA-A6-2671	COAD	p.V173Efs*7	0	1	1	0	0	1
TCGA-A6-2674	COAD	p.R213*	0	1	1	0	0	1
TCGA-A6-2675	COAD	p.E198*	0	1	1	0	0	1
TCGA-A6-2677	COAD	[Not Available]	1	0	0	0	0	0
TCGA-A6-2678	COAD	[Not Available]	1	0	0	0	0	0
TCGA-A6-2681	COAD	p.L145R	0	1	1	0	0	1
TCGA-A6-2683	COAD	[Not Available]	1	0	0	0	0	0
TCGA-A6-2684	COAD	p.V173L	0	1	0	1	1	0
TCGA-A6-2685	COAD	p.R213*	0	1	1	0	0	1
TCGA-A6-2686	COAD	[Not Available]	1	0	0	0	0	0
TCGA-A6-3807	COAD	p.Y236*	0	1	1	0	0	1
TCGA-A6-3808	COAD	[Not Available]	1	0	0	0	0	0
TCGA-A6-3809	COAD	[Not Available]	1	0	0	0	0	0
TCGA-A6-3810	COAD	p.R248W	0	1	0	1	1	0
TCGA-A6-4105	COAD	p.H179R	0	1	0	1	1	0
TCGA-A6-4107	COAD	[Not Available]	1	0	0	0	0	0
TCGA-A6-5656	COAD	p.V157F	0	1	0	1	1	0
TCGA-A6-5657	COAD	[Not Available]	1	0	0	0	0	0
TCGA-A6-5659	COAD	p.C135Y	0	1	1	0	1	0
TCGA-A6-5660	COAD	p.P177_C182del	0	1	0	0	0	0
TCGA-A6-5661	COAD	[Not Available]	1	0	0	0	0	0
TCGA-A6-5662	COAD	p.Y107D	0	1	1	0	0	1
TCGA-A6-5664	COAD	[Not Available]	1	0	0	0	0	0
TCGA-A6-5665	COAD	[Not Available]	1	0	0	0	0	0
TCGA-A6-5666	COAD	[Not Available]	1	0	0	0	0	0
TCGA-A6-5667	COAD	p.R248Q	0	1	0	1	1	0
TCGA-A6-6137	COAD	p.V272L	0	1	1	0	0	1
TCGA-A6-6138	COAD	p.R273C	0	1	0	1	1	0
TCGA-A6-6142	COAD	p.R248Q	0	1	0	1	1	0
TCGA-A6-6648	COAD	[Not Available]	1	0	0	0	0	0
TCGA-A6-6649	COAD	p.V274D	0	1	1	0	0	1
TCGA-A6-6651	COAD	p.R248Q	0	1	0	1	1	0
TCGA-A6-6652	COAD	p.A161T	0	1	1	0	0	1
TCGA-A6-6653	COAD	[Not Available]	1	0	0	0	0	0
TCGA-A6-6654	COAD	p.E285*	0	1	1	0	0	1
TCGA-A6-6780	COAD	[Not Available]	1	0	0	0	0	0
TCGA-A6-6781	COAD	[Not Available]	1	0	0	0	0	0
TCGA-A6-6782	COAD	p.T211I	0	1	1	0	0	1
TCGA-A6-A565	COAD	[Not Available]	1	0	0	0	0	0
TCGA-A6-A566	COAD	[Not Available]	1	0	0	0	0	0
TCGA-A6-A567	COAD	p.R273H	0	1	0	1	1	0
TCGA-A6-A56B	COAD	p.Q38Kfs*6	0	1	1	0	0	1
TCGA-A7-A0CD	BRCA	[Not Available]	1	0	0	0	0	0
TCGA-A7-A0CE	BRCA	p.T155P	0	1	1	0	0	1
TCGA-A7-A0CG	BRCA	[Not Available]	1	0	0	0	0	0
TCGA-A7-A0CH	BRCA	[Not Available]	1	0	0	0	0	0
TCGA-A7-A0CJ	BRCA	p.R175H	0	1	0	1	1	0
TCGA-A7-A0D9	BRCA	[Not Available]	1	0	0	0	0	0
TCGA-A7-A0DA	BRCA	p.I195T	0	1	1	0	0	1
TCGA-A7-A0DB	BRCA	[Not Available]	1	0	0	0	0	0
TCGA-A7-A13D	BRCA	p.E221*	0	1	1	0	0	1
TCGA-A7-A13E	BRCA	p.R175H	0	1	0	1	1	0
TCGA-A7-A13F	BRCA	[Not Available]	1	0	0	0	0	0
TCGA-A7-A13G	BRCA	[Not Available]	1	0	0	0	0	0
TCGA-A7-A26E	BRCA	[Not Available]	1	0	0	0	0	0
TCGA-A7-A26F	BRCA	p.C176F	0	1	0	1	1	0
TCGA-A7-A26G	BRCA	p.Y220H	0	1	0	1	0	1
TCGA-A7-A26H	BRCA	[Not Available]	1	0	0	0	0	0
TCGA-A7-A26I	BRCA	p.G266E	0	1	0	1	0	1
TCGA-A7-A26J	BRCA	[Not Available]	1	0	0	0	0	0
TCGA-A7-A2KD	BRCA	p.L93Vfs*55	0	1	1	0	0	1
TCGA-A7-A3RF	BRCA	[Not Available]	1	0	0	0	0	0
TCGA-A7-A425	BRCA	[Not Available]	1	0	0	0	0	0
TCGA-A7-A4SC	BRCA	[Not Available]	1	0	0	0	0	0
TCGA-A7-A4SD	BRCA	p.M237I	0	1	0	1	1	0
TCGA-A7-A4SE	BRCA	p.X261_splice	0	1	1	0	0	1
TCGA-A7-A56D	BRCA	p.T304Ifs*41	0	1	1	0	0	1
TCGA-A7-A5ZV	BRCA	p.T211Ffs*4	0	1	1	0	0	1
TCGA-A7-A5ZW	BRCA	[Not Available]	1	0	0	0	0	0
TCGA-A7-A5ZX	BRCA	[Not Available]	1	0	0	0	0	0
TCGA-A7-A6VV	BRCA	p.Q52*	0	1	1	0	0	1
TCGA-A7-A6VW	BRCA	p.H179R	0	1	0	1	1	0
TCGA-A7-A6VX	BRCA	p.P250L	0	1	1	0	1	0
TCGA-A7-A6VY	BRCA	p.L299Afs*7	0	1	1	0	0	1
TCGA-A8-A06N	BRCA	[Not Available]	1	0	0	0	0	0
TCGA-A8-A06O	BRCA	p.G279E	0	1	0	1	1	0
TCGA-A8-A06P	BRCA	[Not Available]	1	0	0	0	0	0
TCGA-A8-A06Q	BRCA	p.C238Y	0	1	0	1	1	0
TCGA-A8-A06R	BRCA	[Not Available]	1	0	0	0	0	0
TCGA-A8-A06T	BRCA	[Not Available]	1	0	0	0	0	0
TCGA-A8-A06U	BRCA	p.R209Kfs*6	0	1	1	0	0	1
TCGA-A8-A06X	BRCA	[Not Available]	1	0	0	0	0	0
TCGA-A8-A06Y	BRCA	[Not Available]	1	0	0	0	0	0
TCGA-A8-A06Z	BRCA	p.P128Lfs*42	0	1	1	0	0	1
TCGA-A8-A075	BRCA	p.X187_splice	0	1	1	0	0	1
TCGA-A8-A076	BRCA	[Not Available]	1	0	0	0	0	0
TCGA-A8-A079	BRCA	p.S215I	0	1	0	1	0	1
TCGA-A8-A07B	BRCA	p.Q165Afs*6	0	1	1	0	0	1
TCGA-A8-A07C	BRCA	p.F212Sfs*3	0	1	1	0	0	1
TCGA-A8-A07E	BRCA	[Not Available]	1	0	0	0	0	0
TCGA-A8-A07F	BRCA	[Not Available]	1	0	0	0	0	0
TCGA-A8-A07G	BRCA	[Not Available]	1	0	0	0	0	0
TCGA-A8-A07I	BRCA	[Not Available]	1	0	0	0	0	0
TCGA-A8-A07J	BRCA	[Not Available]	1	0	0	0	0	0
TCGA-A8-A07L	BRCA	[Not Available]	1	0	0	0	0	0
TCGA-A8-A07O	BRCA	p.X125_splice	0	1	1	0	0	1
TCGA-A8-A07P	BRCA	[Not Available]	1	0	0	0	0	0
TCGA-A8-A07U	BRCA	p.F328Sfs*17	0	1	1	0	0	1
TCGA-A8-A07W	BRCA	p.H179R	0	1	0	1	1	0
TCGA-A8-A07Z	BRCA	[Not Available]	1	0	0	0	0	0
TCGA-A8-A081	BRCA	p.C141Y	0	1	1	0	1	0
TCGA-A8-A082	BRCA	[Not Available]	1	0	0	0	0	0
TCGA-A8-A083	BRCA	[Not Available]	1	0	0	0	0	0
TCGA-A8-A084	BRCA	p.X224_splice	0	1	1	0	0	1
TCGA-A8-A085	BRCA	[Not Available]	1	0	0	0	0	0
TCGA-A8-A086	BRCA	[Not Available]	1	0	0	0	0	0
TCGA-A8-A08A	BRCA	[Not Available]	1	0	0	0	0	0
TCGA-A8-A08B	BRCA	[Not Available]	1	0	0	0	0	0
TCGA-A8-A08F	BRCA	[Not Available]	1	0	0	0	0	0
TCGA-A8-A08G	BRCA	[Not Available]	1	0	0	0	0	0
TCGA-A8-A08H	BRCA	[Not Available]	1	0	0	0	0	0
TCGA-A8-A08I	BRCA	p.Y163C	0	1	0	1	1	0
TCGA-A8-A08J	BRCA	[Not Available]	1	0	0	0	0	0
TCGA-A8-A08L	BRCA	[Not Available]	1	0	0	0	0	0
TCGA-A8-A08O	BRCA	[Not Available]	1	0	0	0	0	0
TCGA-A8-A08P	BRCA	p.R156Afs*12	0	1	1	0	0	1
TCGA-A8-A08R	BRCA	p.N239*	0	1	1	0	0	1
TCGA-A8-A08S	BRCA	[Not Available]	1	0	0	0	0	0
TCGA-A8-A08T	BRCA	[Not Available]	1	0	0	0	0	0
TCGA-A8-A08X	BRCA	p.C176F	0	1	0	1	1	0
TCGA-A8-A08Z	BRCA	[Not Available]	1	0	0	0	0	0
TCGA-A8-A090	BRCA	[Not Available]	1	0	0	0	0	0
TCGA-A8-A091	BRCA	[Not Available]	1	0	0	0	0	0
TCGA-A8-A092	BRCA	p.C238Y	0	1	0	1	1	0
TCGA-A8-A093	BRCA	[Not Available]	1	0	0	0	0	0
TCGA-A8-A094	BRCA	p.R209Kfs*6	0	1	1	0	0	1
TCGA-A8-A095	BRCA	[Not Available]	1	0	0	0	0	0
TCGA-A8-A096	BRCA	[Not Available]	1	0	0	0	0	0
TCGA-A8-A097	BRCA	p.I251Sfs*94	0	1	1	0	0	1
TCGA-A8-A099	BRCA	[Not Available]	1	0	0	0	0	0
TCGA-A8-A09A	BRCA	[Not Available]	1	0	0	0	0	0
TCGA-A8-A09B	BRCA	[Not Available]	1	0	0	0	0	0
TCGA-A8-A09C	BRCA	[Not Available]	1	0	0	0	0	0
TCGA-A8-A09D	BRCA	[Not Available]	1	0	0	0	0	0
TCGA-A8-A09E	BRCA	[Not Available]	1	0	0	0	0	0
TCGA-A8-A09G	BRCA	[Not Available]	1	0	0	0	0	0
TCGA-A8-A09I	BRCA	[Not Available]	1	0	0	0	0	0
TCGA-A8-A09K	BRCA	[Not Available]	1	0	0	0	0	0
TCGA-A8-A09M	BRCA	[Not Available]	1	0	0	0	0	0
TCGA-A8-A09N	BRCA	p.H193R	0	1	1	0	1	0
TCGA-A8-A09Q	BRCA	p.X224_splice	0	1	1	0	0	1
TCGA-A8-A09R	BRCA	[Not Available]	1	0	0	0	0	0
TCGA-A8-A09T	BRCA	[Not Available]	1	0	0	0	0	0
TCGA-A8-A09V	BRCA	[Not Available]	1	0	0	0	0	0
TCGA-A8-A09W	BRCA	[Not Available]	1	0	0	0	0	0
TCGA-A8-A09X	BRCA	p.M246I	0	1	1	0	1	0
TCGA-A8-A09Z	BRCA	[Not Available]	1	0	0	0	0	0
TCGA-A8-A0A1	BRCA	[Not Available]	1	0	0	0	0	0
TCGA-A8-A0A2	BRCA	[Not Available]	1	0	0	0	0	0
TCGA-A8-A0A4	BRCA	[Not Available]	1	0	0	0	0	0
TCGA-A8-A0A6	BRCA	[Not Available]	1	0	0	0	0	0
TCGA-A8-A0A7	BRCA	[Not Available]	1	0	0	0	0	0
TCGA-A8-A0A9	BRCA	[Not Available]	1	0	0	0	0	0
TCGA-A8-A0AB	BRCA	[Not Available]	1	0	0	0	0	0
TCGA-A8-A0AD	BRCA	[Not Available]	1	0	0	0	0	0
TCGA-AA-3489	COAD	[Not Available]	1	0	0	0	0	0
TCGA-AA-3492	COAD	p.P301Qfs*44	0	1	1	0	0	1
TCGA-AA-3496	COAD	[Not Available]	1	0	0	0	0	0
TCGA-AA-3502	COAD	[Not Available]	1	0	0	0	0	0
TCGA-AA-3506	COAD	[Not Available]	1	0	0	0	0	0
TCGA-AA-3510	COAD	[Not Available]	1	0	0	0	0	0
TCGA-AA-3511	COAD	p.G245S	0	1	0	1	1	0
TCGA-AA-3514	COAD	[Not Available]	1	0	0	0	0	0
TCGA-AA-3517	COAD	[Not Available]	1	0	0	0	0	0
TCGA-AA-3519	COAD	[Not Available]	1	0	0	0	0	0
TCGA-AA-3520	COAD	[Not Available]	1	0	0	0	0	0
TCGA-AA-3521	COAD	[Not Available]	1	0	0	0	0	0
TCGA-AA-3522	COAD	[Not Available]	1	0	0	0	0	0
TCGA-AA-3524	COAD	[Not Available]	1	0	0	0	0	0
TCGA-AA-3526	COAD	[Not Available]	1	0	0	0	0	0
TCGA-AA-3527	COAD	[Not Available]	1	0	0	0	0	0
TCGA-AA-3529	COAD	[Not Available]	1	0	0	0	0	0
TCGA-AA-3530	COAD	[Not Available]	1	0	0	0	0	0
TCGA-AA-3531	COAD	[Not Available]	1	0	0	0	0	0
TCGA-AA-3532	COAD	[Not Available]	1	0	0	0	0	0
TCGA-AA-3534	COAD	[Not Available]	1	0	0	0	0	0
TCGA-AA-3538	COAD	[Not Available]	1	0	0	0	0	0
TCGA-AA-3544	COAD	[Not Available]	1	0	0	0	0	0
TCGA-AA-3548	COAD	[Not Available]	1	0	0	0	0	0
TCGA-AA-3549	COAD	[Not Available]	1	0	0	0	0	0
TCGA-AA-3560	COAD	[Not Available]	1	0	0	0	0	0
TCGA-AA-3561	COAD	[Not Available]	1	0	0	0	0	0
TCGA-AA-3655	COAD	p.R273H	0	1	0	1	1	0
TCGA-AA-3660	COAD	p.R273H	0	1	0	1	1	0
TCGA-AA-3662	COAD	p.C176Y	0	1	0	1	1	0
TCGA-AA-3663	COAD	[Not Available]	1	0	0	0	0	0
TCGA-AA-3664	COAD	[Not Available]	1	0	0	0	0	0
TCGA-AA-3666	COAD	p.F109C	0	1	1	0	0	1
TCGA-AA-3667	COAD	p.R282W	0	1	0	1	1	0
TCGA-AA-3673	COAD	p.T125T	1	0	0	0	0	0
TCGA-AA-3675	COAD	[Not Available]	1	0	0	0	0	0
TCGA-AA-3678	COAD	[Not Available]	1	0	0	0	0	0
TCGA-AA-3679	COAD	p.R248W	0	1	0	1	1	0
TCGA-AA-3680	COAD	[Not Available]	1	0	0	0	0	0
TCGA-AA-3681	COAD	p.G244D	0	1	1	0	1	0
TCGA-AA-3684	COAD	[Not Available]	1	0	0	0	0	0
TCGA-AA-3685	COAD	p.Y205C	0	1	0	1	1	0
TCGA-AA-3688	COAD	p.Y234H	0	1	0	1	0	1
TCGA-AA-3692	COAD	[Not Available]	1	0	0	0	0	0
TCGA-AA-3693	COAD	p.C124G	0	1	0	0	0	0
TCGA-AA-3695	COAD	[Not Available]	1	0	0	0	0	0
TCGA-AA-3696	COAD	[Not Available]	1	0	0	0	0	0
TCGA-AA-3697	COAD	[Not Available]	1	0	0	0	0	0
TCGA-AA-3712	COAD	p.P278A	0	1	1	0	0	1
TCGA-AA-3713	COAD	[Not Available]	1	0	0	0	0	0
TCGA-AA-3715	COAD	[Not Available]	1	0	0	0	0	0
TCGA-AA-3811	COAD	p.H178Tfs*69	0	1	1	0	0	1
TCGA-AA-3812	COAD	[Not Available]	1	0	0	0	0	0
TCGA-AA-3814	COAD	p.C141S	0	1	0	0	0	0
TCGA-AA-3815	COAD	p.G245S	0	1	0	1	1	0
TCGA-AA-3818	COAD	[Not Available]	1	0	0	0	0	0
TCGA-AA-3819	COAD	[Not Available]	1	0	0	0	0	0
TCGA-AA-3821	COAD	[Not Available]	1	0	0	0	0	0
TCGA-AA-3831	COAD	[Not Available]	1	0	0	0	0	0
TCGA-AA-3833	COAD	[Not Available]	1	0	0	0	0	0
TCGA-AA-3837	COAD	[Not Available]	1	0	0	0	0	0
TCGA-AA-3841	COAD	p.E286K	0	1	1	0	1	0
TCGA-AA-3842	COAD	p.R335Lfs*10	0	1	1	0	0	1
TCGA-AA-3844	COAD	p.R273C	0	1	0	1	1	0
TCGA-AA-3845	COAD	[Not Available]	1	0	0	0	0	0
TCGA-AA-3846	COAD	[Not Available]	1	0	0	0	0	0
TCGA-AA-3848	COAD	p.I195Nfs*14	0	1	1	0	0	1
TCGA-AA-3850	COAD	[Not Available]	1	0	0	0	0	0
TCGA-AA-3851	COAD	p.R175H	0	1	0	1	1	0
TCGA-AA-3852	COAD	[Not Available]	1	0	0	0	0	0
TCGA-AA-3854	COAD	[Not Available]	1	0	0	0	0	0
TCGA-AA-3855	COAD	[Not Available]	1	0	0	0	0	0
TCGA-AA-3856	COAD	p.P322Hfs*23	0	1	1	0	0	1
TCGA-AA-3858	COAD	p.L35Ffs*8	0	1	1	0	0	1
TCGA-AA-3861	COAD	[Not Available]	1	0	0	0	0	0
TCGA-AA-3862	COAD	p.R175H	0	1	0	1	1	0
TCGA-AA-3864	COAD	[Not Available]	1	0	0	0	0	0
TCGA-AA-3866	COAD	p.C176*	0	1	1	0	0	1
TCGA-AA-3867	COAD	p.P27Lfs*17	0	1	1	0	0	1
TCGA-AA-3875	COAD	p.L130F	0	1	1	0	0	1
TCGA-AA-3877	COAD	p.E339E	1	0	0	0	0	0
TCGA-AA-3947	COAD	[Not Available]	1	0	0	0	0	0
TCGA-AA-3949	COAD	p.R273H	0	1	0	1	1	0
TCGA-AA-3950	COAD	[Not Available]	1	0	0	0	0	0
TCGA-AA-3952	COAD	[Not Available]	1	0	0	0	0	0
TCGA-AA-3955	COAD	p.R290Kfs*53	0	1	1	0	0	1
TCGA-AA-3956	COAD	p.V173M	0	1	0	1	1	0
TCGA-AA-3966	COAD	p.R249G	0	1	1	0	0	1
TCGA-AA-3968	COAD	p.R175H	0	1	0	1	1	0
TCGA-AA-3971	COAD	p.X224_splice	0	1	1	0	0	1
TCGA-AA-3973	COAD	[Not Available]	1	0	0	0	0	0
TCGA-AA-3975	COAD	p.C275Y	0	1	0	1	1	0
TCGA-AA-3976	COAD	p.G266*	0	1	1	0	0	1
TCGA-AA-3977	COAD	p.R213*	0	1	1	0	0	1
TCGA-AA-3979	COAD	p.R248W	0	1	0	1	1	0
TCGA-AA-3980	COAD	p.R213*	0	1	1	0	0	1
TCGA-AA-3982	COAD	p.C141Y	0	1	1	0	1	0
TCGA-AA-3984	COAD	[Not Available]	1	0	0	0	0	0
TCGA-AA-3986	COAD	[Not Available]	1	0	0	0	0	0
TCGA-AA-3989	COAD	[Not Available]	1	0	0	0	0	0
TCGA-AA-3994	COAD	[Not Available]	1	0	0	0	0	0
TCGA-AA-A004	COAD	p.V173Efs*7	0	1	1	0	0	1
TCGA-AA-A00N	COAD	[Not Available]	1	0	0	0	0	0
TCGA-AA-A00Z	COAD	[Not Available]	1	0	0	0	0	0
TCGA-AA-A010	COAD	p.R175C	0	1	1	0	0	1
TCGA-AA-A017	COAD	p.A159P	0	1	1	0	0	1
TCGA-AA-A01C	COAD	p.C124Afs*46	0	1	1	0	0	1
TCGA-AA-A01I	COAD	[Not Available]	1	0	0	0	0	0
TCGA-AA-A01P	COAD	[Not Available]	1	0	0	0	0	0
TCGA-AA-A01R	COAD	[Not Available]	1	0	0	0	0	0
TCGA-AA-A01S	COAD	p.P278R	0	1	1	0	0	1
TCGA-AA-A01T	COAD	p.R175H	0	1	0	1	1	0
TCGA-AA-A01V	COAD	[Not Available]	1	0	0	0	0	0
TCGA-AA-A01X	COAD	[Not Available]	1	0	0	0	0	0
TCGA-AA-A01Z	COAD	p.Q331Sfs*6	0	1	1	0	0	1
TCGA-AA-A022	COAD	[Not Available]	1	0	0	0	0	0
TCGA-AA-A024	COAD	[Not Available]	1	0	0	0	0	0
TCGA-AA-A02E	COAD	p.K132E	0	1	1	0	1	0
TCGA-AA-A02F	COAD	p.R175H	0	1	0	1	1	0
TCGA-AA-A02H	COAD	p.F113C	0	1	1	0	0	1
TCGA-AA-A02K	COAD	p.R273C	0	1	0	1	1	0
TCGA-AA-A02O	COAD	[Not Available]	1	0	0	0	0	0
TCGA-AA-A02R	COAD	[Not Available]	1	0	0	0	0	0
TCGA-AA-A02W	COAD	p.R196*	0	1	1	0	0	1
TCGA-AA-A02Y	COAD	[Not Available]	1	0	0	0	0	0
TCGA-AA-A03F	COAD	[Not Available]	1	0	0	0	0	0
TCGA-AA-A03J	COAD	p.K132N	0	1	1	0	1	0
TCGA-AC-A23C	BRCA	p.R174Sfs*73	0	1	1	0	0	1
TCGA-AC-A23E	BRCA	[Not Available]	1	0	0	0	0	0
TCGA-AC-A23H	BRCA	[Not Available]	1	0	0	0	0	0
TCGA-AC-A2B8	BRCA	[Not Available]	1	0	0	0	0	0
TCGA-AC-A2BK	BRCA	p.S215I	0	1	0	1	0	1
TCGA-AC-A2BM	BRCA	[Not Available]	1	0	0	0	0	0
TCGA-AC-A2FB	BRCA	[Not Available]	1	0	0	0	0	0
TCGA-AC-A2FF	BRCA	[Not Available]	1	0	0	0	0	0
TCGA-AC-A2FG	BRCA	[Not Available]	1	0	0	0	0	0
TCGA-AC-A2FK	BRCA	[Not Available]	1	0	0	0	0	0
[truncated: 6,332 more rows]
