# Supplementary material for: Homogenous TP53mut-associated tumor biology across mutation and cancer types revealed by transcriptome analysis
Source: Cell Death Discov. 2023 Apr 14;9:126. doi: 10.1038/s41420-023-01413-1 (PMC10104808; doi:10.1038/s41420-023-01413-1)
Supplement: Supplementary file 5 — Supplemental Table S4 [file 41420_2023_1413_MOESM5_ESM.xls]

gene	ACC_p	BLCA_p	BRCA_p	CESC_p	COAD_p	ESCA_p	GBM_p	HNSC_p	KICH_p	KIRC_p	KIRP_p	LGG_p	LIHC_p	LUAD_p	LUSC_p	MESO_p	OV_p	PAAD_p	PRAD_p	READ_p	SARC_p	SKCM_p	STAD_p	UCEC_p	ACC_FC	BLCA_FC	BRCA_FC	CESC_FC	COAD_FC	ESCA_FC	GBM_FC	HNSC_FC	KICH_FC	KIRC_FC	KIRP_FC	LGG_FC	LIHC_FC	LUAD_FC	LUSC_FC	MESO_FC	OV_FC	PAAD_FC	PRAD_FC	READ_FC	SARC_FC	SKCM_FC	STAD_FC	UCEC_FC	X_2k
ACY1	0.0429	5.15e-05	5.08e-10	0.0812	0.00117	0.00618	0.252	0.000235	0.978	0.0341	0.0583	3.41e-05	0.000147	7.37e-06	0.00842	0.786	0.448	0.00695	0.472	0.0132	0.00436	0.0108	0.0388	0.552	-1.49	-1.32	-1.23	1.24	-1.16	-1.65	-1.06	-1.17	-1.02	-1.46	-2.71	-1.14	-1.26	-1.28	-1.16	1.05	-1.02	1.36	-1.05	-1.22	-1.24	-1.21	1.12	1.02	3.11e-29
ADAM17	0.0112	0.00897	1.75e-19	0.968	0.00416	0.00706	0.823	4.08e-07	0.207	0.516	0.641	0.0182	0.0137	2.41e-14	0.00361	0.538	0.0139	0.0154	3.29e-05	0.000503	0.0813	5.24e-05	0.057	4.37e-12	1.35	1.17	1.24	-1.01	1.09	1.43	-1	1.25	-1.09	1.09	-1.03	1.07	1.23	1.34	1.2	-1.05	1.36	1.1	1.17	1.25	-1.37	1.26	1.02	1.46	9.31e-55
AEN	0.00643	0.00102	0.597	0.000334	5.11e-11	0.00416	6.62e-07	0.0577	0.00656	0.0868	0.171	6.37e-50	6.66e-16	2.04e-11	0.121	0.00806	0.00207	2.54e-07	4.5e-11	1.75e-05	1.93e-06	8.22e-14	3.62e-07	5.05e-26	-2.08	-1.1	-1.01	-1.38	-1.4	-1.27	-1.62	1.09	-1.64	-1.19	-1.23	-2.66	-1.69	-1.28	-1.05	-1.45	-1.47	-1.27	-1.57	-1.37	-1.6	-2	-1.28	-1.65	1.44e-148
ANLN	2.39e-05	2.03e-08	1.1e-56	0.132	0.075	0.000247	0.388	0.0604	0.114	0.0369	0.621	0.000569	4.29e-12	8.35e-24	0.000413	0.204	0.0264	0.000119	2.58e-05	0.00732	0.00255	1.06e-09	1.23e-07	2.11e-09	3.15	1.56	2.37	-1.19	1.04	1.59	1.23	1.12	1.78	1.94	-1.03	-1.51	2.36	2.75	1.32	1.7	1.27	1.47	1.74	1.22	1.48	1.71	1.36	1.52	2.25e-123
ARHGAP11A	5.69e-06	9.16e-08	1.98e-36	0.294	0.108	0.0105	0.0102	0.0445	0.0648	0.012	0.0656	0.728	5.11e-13	6.19e-14	0.00991	0.0987	0.0491	0.00133	1.94e-05	0.945	0.00265	1.47e-08	3.58e-06	4.29e-06	2.98	1.36	1.84	-1.09	-1.04	1.22	1.3	-1.04	1.51	1.57	1.68	-1.04	2.1	1.75	1.29	1.73	1.3	1.29	1.46	-1.04	1.41	1.7	1.31	1.23	5.11e-85
ASF1B	2.82e-05	1.5e-09	2.05e-31	0.175	0.00554	0.0636	0.0158	1.61e-07	0.12	0.00844	0.601	0.603	1.94e-12	5.23e-23	0.000391	0.164	0.016	0.00142	4.92e-05	0.399	0.000785	0.000242	0.00218	1.59e-15	3.52	1.38	1.68	-1.17	1.14	1.24	1.08	-1.42	1.51	2.18	-1.28	1.1	2.5	1.97	1.4	1.59	1.33	1.34	1.64	1.08	1.58	1.24	1.09	1.51	5.09e-98
ASPM	4.76e-06	1.8e-09	1.93e-46	0.643	0.0479	0.00411	3.99e-05	0.00944	0.228	0.0305	0.191	0.031	8.02e-09	7.98e-19	0.00331	0.0845	0.303	0.00096	6.56e-07	0.00167	0.0661	3.06e-07	4.7e-08	8.43e-10	3.79	1.51	2.43	-1.06	1.08	1.48	1.75	-1.13	1.31	1.87	1.7	1.28	2.15	2.45	1.35	-1.87	1.31	1.3	2.12	1.38	1.25	1.67	1.37	1.47	3.46e-106
ATAD2	0.00281	2.97e-10	5.26e-30	0.191	6.64e-07	3.97e-05	0.00063	0.00874	0.233	0.0398	0.0663	0.555	0.00143	2.64e-20	0.0053	0.187	0.101	0.0572	0.034	6.22e-05	9.48e-05	0.000343	1.12e-08	8.19e-22	1.98	1.44	1.75	-1.09	1.22	1.58	1.25	-1.07	1.08	1.44	3.13	1.04	1.5	1.9	1.18	1.4	1.25	1.24	1.09	1.56	1.67	1.34	1.42	1.93	2.66e-97
ATAD5	0.0138	9.79e-07	1.99e-16	0.245	0.0276	0.0285	0.00014	0.0189	0.838	0.585	0.867	0.275	3.6e-12	5.92e-21	0.000564	0.99	0.29	0.713	0.00246	0.0426	0.0275	0.00115	2.34e-05	0.00115	1.59	1.5	1.5	-1.09	1.14	1.29	1.28	-1.11	1.05	1.08	-1.22	1.01	2.18	1.93	1.42	1.05	1.19	-1.07	1.29	1.23	1.35	1.35	1.27	1.26	8.87e-56
AURKA	0.000334	2.16e-11	6.61e-54	0.0168	6.12e-11	0.202	0.00105	0.158	0.0733	0.00047	0.0547	0.0207	3.79e-07	4.29e-14	0.00929	0.588	0.00321	0.00241	5.28e-07	0.00494	0.000214	7.96e-05	2.3e-11	2.02e-32	1.86	1.52	2.57	1.29	1.32	1.11	1.36	1.04	1.27	2.77	1.69	-1.13	1.79	1.78	1.36	-1.08	1.68	1.26	1.63	1.13	1.47	1.34	1.47	1.89	4.04e-140
BAX	0.00574	0.0348	0.0114	0.629	8.7e-10	0.379	1.05e-05	0.00897	0.00967	0.888	0.0234	0.217	0.00554	0.00148	0.0042	0.053	0.696	0.0197	0.186	6.17e-06	0.00377	2.2e-14	0.00931	0.00328	-1.32	-1.06	1.08	1.06	-1.34	-1.08	-1.36	-1.1	-1.25	1.16	-1.54	1.07	-1.23	-1.11	-1.1	-1.35	1.13	-1.2	-1.05	-1.32	-1.28	-1.53	-1.11	-1.13	4.59e-37
BBC3	0.000195	3.84e-05	1.42e-18	0.797	0.00136	0.0879	0.000786	0.000885	0.0756	0.907	0.00817	8.41e-07	0.011	8.09e-07	0.00443	0.000104	0.121	0.0781	0.136	0.171	7.89e-05	2.23e-13	0.000145	2.61e-21	-2.5	-1.28	-1.53	-1.03	-1.18	-1.45	-1.4	-1.31	-1.65	1.01	-2.22	-1.21	-1.24	-1.29	-1.17	-1.95	-1.3	1.29	-1.15	-1.32	-1.51	-2.08	-1.32	-1.58	5.24e-73
BUB1B	1.91e-06	3.22e-08	6.4e-45	0.353	0.308	0.00749	0.000283	0.0024	0.0258	0.00466	0.236	0.173	1.17e-14	1.14e-19	0.00334	0.278	0.0535	0.000109	4.44e-07	0.93	0.0156	9.36e-09	4.33e-07	3.17e-09	3.08	1.42	1.99	-1.13	-1.06	1.21	1.42	-1.19	1.59	1.85	1.11	1.18	3.2	2.37	1.16	1.64	1.1	1.5	1.63	-1.04	1.27	1.6	1.29	1.42	2.59e-109
C11orf82	0.000845	6.97e-08	9.62e-47	0.469	0.0554	0.295	0.0196	0.958	0.374	0.0103	0.0386	0.294	1.32e-16	5.07e-20	7.94e-06	0.343	0.00171	0.00206	6.8e-07	0.593	0.0294	2.44e-10	9.89e-08	4.17e-08	2.67	1.44	2.04	-1.03	1.07	1.07	1.35	1.06	1.06	1.63	1.92	-1	1.92	1.93	1.58	1.11	1.45	1.14	1.48	1	1.36	1.79	1.38	1.43	8.5e-108
C15orf42	0.000112	4.72e-07	5.74e-65	0.271	0.00709	0.000882	0.00379	0.0158	0.207	0.0331	0.721	2.63e-20	7.26e-13	1.7e-21	0.00621	0.99	0.511	0.00316	1.15e-05	0.00683	0.572	0.00177	0.000598	3.33e-15	4.5	1.48	2.76	-1.15	1.17	1.47	1.28	-1.15	1.35	2.29	1.22	1.72	2.86	2.29	1.47	1.05	1.17	1.27	1.45	1.38	1.04	1.4	1.25	1.61	1.83e-135
C17orf68	0.508	0.0146	1.92e-46	0.248	2.33e-11	0.24	0.797	7.74e-05	0.404	0.0508	0.00615	7.32e-07	0.0421	2.51e-05	0.00331	0.00577	0.348	4.88e-10	4.58e-06	0.00578	0.585	0.00405	0.0258	6.82e-17	-1.2	-1.13	-1.57	1.13	-1.34	-1.08	-1.04	-1.18	-1.05	-1.39	-1.62	1.12	-1.09	-1.18	-1.14	-1.35	-1.24	-1.37	-1.29	-1.26	1.04	-1.22	-1.04	-1.42	3.98e-89
C19orf57	0.0483	4.68e-07	3.44e-12	0.0263	0.00132	0.777	0.00344	2.26e-09	0.0344	0.254	0.368	0.167	0.000331	5.79e-13	0.0558	0.452	0.0158	0.784	0.0286	0.00702	0.00265	0.00468	0.447	4.29e-17	1.69	1.67	1.45	-2.32	-1.24	-1	1.38	-1.63	1.45	1.11	1.14	-1.07	1.55	1.75	1.2	1.54	1.99	1.04	1.14	-1.59	1.93	1.39	1.14	2.21	2.9e-53
C1orf135	5.4e-05	6.9e-11	7.04e-62	0.469	0.00794	0.22	0.102	0.301	0.0501	0.00699	0.141	0.00031	1.56e-21	3.21e-29	0.000221	0.0396	0.00889	2.03e-05	5.71e-07	0.047	0.0504	1.06e-09	2.57e-09	6.76e-22	2.17	1.5	2.44	-1.07	1.13	1.07	1.12	-1.12	1.17	1.59	1.43	1.25	2.84	2.66	1.39	1.88	1.52	1.55	1.37	1.38	1.47	1.74	1.5	1.84	9.8e-159
C20orf24	0.0719	5.88e-05	3.94e-42	0.509	5.44e-14	0.882	0.164	0.01	0.197	0.0179	0.28	0.0306	0.0173	0.0042	0.105	0.324	0.00809	4.44e-05	0.0168	0.036	0.0012	0.0376	3.65e-09	6.37e-33	1.37	1.14	1.49	-1.05	1.54	-1.09	-1.05	1.11	1.09	1.59	1.59	-1.05	1.15	1.19	1.2	1.07	1.49	1.21	1.11	1.22	1.24	1.11	1.39	1.77	2.97e-94
C21orf58	0.00643	0.000177	2.88e-11	0.641	0.00322	0.00343	0.0131	6.67e-06	0.011	0.34	0.953	2.72e-05	1.46e-08	0.00121	0.25	0.912	0.0652	0.0143	5.49e-06	0.8	0.00104	0.0865	0.000475	0.002	1.78	1.26	1.41	-1.02	1.22	1.59	1.24	-1.42	1.54	1.33	-1.19	-1.24	1.84	1.22	-1.1	1.08	1.35	-1.27	1.4	-1.02	1.45	1.09	1.26	-1.15	1.63e-38
C3orf26	0.6	3.25e-09	4.9e-34	0.807	4.01e-05	0.0188	0.0102	0.000282	0.222	0.00106	0.625	0.0221	5.88e-10	3.82e-11	0.00118	0.018	0.0659	0.0127	0.0195	0.347	0.00389	1.4e-08	1.11e-07	7.13e-17	1.01	1.32	1.46	-1.12	1.18	1.25	1.11	1.17	1.26	1.55	-1.02	-1.06	1.28	1.31	1.29	1.38	1.1	1.11	1.14	1.11	1.27	1.39	1.27	1.41	5.78e-89
C5orf34	0.00035	1.65e-10	5.38e-40	0.855	3.84e-05	0.00128	0.000511	0.000892	0.161	0.000192	0.286	0.991	9.88e-15	2.68e-29	0.0124	0.0362	0.0385	0.05	0.0392	0.507	0.00327	6.63e-09	5.09e-07	1.78e-21	2.6	1.5	1.56	-1.06	1.16	1.47	1.38	-1.35	1.7	1.88	1.63	-1.04	1.85	2.15	1.11	1.4	1.28	1.17	1.13	1.1	1.23	1.57	1.25	1.7	1.86e-123
C6orf138	5.02e-05	0.0808	4.44e-16	0.0231	1.84e-14	0.0303	5.16e-08	0.977	0.0214	0.0909	0.0101	9.66e-62	1.78e-15	1.7e-24	0.183	0.0179	0.0124	0.00577	7.14e-08	1.59e-05	1.75e-08	1.23e-17	0.000558	2.16e-11	-6.61	-1.24	-1.5	-2.28	-2.23	1.36	-2.86	-1.04	-2.35	-1.66	-17.6	-5.59	-3.48	-3.69	-1.31	-2.34	-2.25	-1.57	-2.34	-3.07	-2.67	-12.1	-1.32	-2.04	6.88e-168
CARS	0.0739	0.00149	2.6e-09	0.092	0.0106	0.0303	0.0932	0.821	0.0129	0.00115	0.199	1.05e-06	0.00539	0.00666	0.723	0.0163	0.544	0.000165	0.0141	0.047	0.0128	0.000127	0.00239	0.00778	1.21	1.07	1.16	1.17	1.08	-1.23	-1.07	1.03	1.27	1.35	1.24	-1.1	1.12	1.09	-1.01	1.29	-1.04	1.18	1.09	1.15	1.11	1.19	1.12	1.09	1.01e-28
CCDC21	3.71e-05	4.76e-07	4.73e-08	0.737	0.595	0.00618	3.44e-06	0.409	0.111	0.00771	0.0111	0.0908	3.02e-13	2.19e-11	0.00069	0.0157	0.153	0.324	0.000678	0.184	0.0284	4.69e-11	0.00013	0.000417	1.47	1.29	1.19	-1.1	-1.03	1.24	1.43	-1.06	1.58	1.49	2.02	1.01	1.72	1.34	1.21	1.43	1.12	1.04	1.18	1.14	1.29	1.42	1.2	1.17	1.98e-55
CCNB1	6.01e-05	2.72e-06	1.77e-39	0.148	0.489	0.122	0.00629	0.000926	0.0438	5.3e-05	0.201	0.573	8.2e-12	5.97e-12	0.0181	0.149	0.179	0.00133	0.000384	0.415	0.000969	4.2e-06	0.0162	3.57e-13	2.68	1.37	1.84	1.3	-1.08	1.25	1.28	-1.22	1.48	1.97	1.15	-1.01	1.97	1.95	1.15	1.55	1.07	1.31	1.38	-1.01	1.5	1.35	1.2	1.51	1.69e-84
CCNB2	1.21e-05	1.12e-09	8.6e-63	0.294	0.938	0.0119	0.00293	0.0469	0.0184	0.000856	0.244	0.0428	6.42e-11	1.19e-18	0.00126	0.941	0.128	9.11e-06	3.47e-05	0.507	0.00318	2.25e-09	1.42e-06	1.24e-14	4.76	1.32	2.49	-1.17	-1.02	1.37	1.32	-1.12	2.04	2.32	-1.03	1.26	2.16	1.99	1.28	1.13	1.3	1.54	1.58	-1.05	1.44	1.57	1.36	1.52	1.13e-125
CCNE1	0.00967	8.01e-05	8.39e-62	0.469	0.0841	0.0492	0.0326	0.9	0.0608	4.28e-05	0.049	0.00355	4.89e-08	1.26e-18	0.114	0.375	0.000218	0.00193	0.126	0.271	5.48e-06	0.0397	7.38e-12	6.1e-31	1.63	1.39	3.42	1.08	1.1	-1.41	1.39	-1.01	1.21	2.73	1.83	1.16	2.28	2.29	1.16	1.24	3.6	1.2	1.06	1.13	1.89	-1.22	1.64	3.03	4.28e-127
CCNG1	0.00293	1.45e-07	8.99e-37	0.0571	2.56e-09	0.00203	0.0058	2.55e-17	0.0468	0.073	0.0231	1.39e-12	0.000889	9.99e-15	0.000662	0.579	0.0329	0.00556	4.76e-06	0.000639	0.0406	3.85e-05	1.02e-14	1.08e-11	-1.3	-1.34	-1.47	1.26	-1.33	-1.36	-1.16	-1.41	-1.38	-1.42	1.6	-1.17	-1.16	-1.49	-1.23	-1.22	-1.44	-1.17	-1.24	-1.38	-1.08	-1.45	-1.42	-1.41	1.51e-120
CDC20	1.36e-05	1.35e-11	6.72e-75	0.295	0.258	0.0506	0.000204	0.96	0.0214	0.00872	0.771	0.000143	1.47e-16	1.3e-21	0.0139	0.273	0.00614	0.00107	3.23e-08	0.173	0.000735	4.41e-09	2.01e-07	1.19e-27	7.26	1.53	3.2	1.22	-1.07	1.29	1.58	1.01	1.63	2.69	-1.43	1.53	3.05	2.47	1.17	1.04	1.39	1.41	2.09	-1.19	1.52	1.74	1.35	2.01	3.42e-163
CDC25C	0.000152	1.24e-06	1.05e-24	0.424	0.0511	0.433	0.0151	0.000308	0.011	0.0243	0.58	0.0351	2.96e-12	1.1e-15	0.0974	0.262	0.0782	0.000296	9.83e-06	0.352	0.0072	0.00879	5.06e-05	1.23e-19	3.67	1.35	1.62	1.12	1.1	1.28	1.26	-1.27	1.6	2.76	-1.4	1.38	2.29	2.14	1.12	1.19	1.4	1.55	1.94	-1.2	1.39	1.14	1.26	1.66	1.48e-79
CDCA4	0.0027	1.19e-05	2.79e-28	0.0345	0.513	0.00121	0.0114	0.00725	0.486	0.018	0.983	0.0445	1.86e-07	7.7e-17	0.206	0.106	0.744	2.09e-05	0.000104	0.0475	0.49	0.107	0.0125	4.21e-12	2.18	1.32	1.41	-1.33	-1.04	1.65	1.28	1.13	1.03	1.44	-1.11	1.14	1.62	1.56	1.11	1.32	1	1.17	1.13	-1.28	1.11	1.06	1.08	1.37	1.58e-65
CDCA5	2.53e-05	9.29e-13	1.5e-60	0.131	0.000507	0.00561	0.00335	0.784	0.00656	0.00405	0.297	0.4	1.87e-15	1.73e-25	0.000475	0.267	0.0421	0.000131	6.33e-07	0.0104	0.0173	3.82e-09	3.64e-06	6.4e-27	3.85	1.57	2.43	1.07	1.13	1.51	1.32	-1.01	1.63	2.07	1.09	-1.09	2.32	2.51	1.2	1.24	1.22	1.34	1.55	1.29	1.29	1.47	1.26	2.05	5.38e-152
CDCA8	1.23e-06	4.7e-11	1.13e-67	0.834	0.547	0.246	2.73e-05	0.169	0.0332	0.0476	0.428	1.18e-07	2.26e-18	1.25e-26	0.00102	0.43	0.0283	0.00112	1.09e-08	0.702	0.00316	2.54e-10	2.34e-07	2.11e-27	5.55	1.45	2.5	1.04	1.02	1.08	1.56	-1.02	1.56	1.78	1.09	1.79	2.51	2.11	1.28	1.2	1.32	1.35	1.48	-1.03	1.29	1.58	1.27	1.88	3.97e-166
CDK1	1.53e-05	5.06e-05	8.91e-44	0.113	0.295	0.019	0.0017	0.000356	0.145	0.0236	0.448	0.904	6.16e-10	3.73e-18	0.00298	0.702	0.0558	3.1e-05	2.14e-05	0.836	0.0406	2.04e-07	2e-05	0.00603	3.82	1.19	2	-1.26	1.04	1.18	1.41	-1.26	1.17	1.88	-1.09	-1.01	2.23	2.1	1.24	-1.02	1.39	1.63	1.53	-1.05	1.28	1.41	1.3	1.12	2.82e-86
CDK2	0.000705	0.00306	2.68e-17	0.0014	0.525	0.00362	0.0407	1.07e-05	0.145	0.047	0.233	1.09e-06	1.03e-06	2.21e-12	0.0475	0.675	0.0782	0.0163	0.168	0.978	0.0102	0.233	0.00875	2.06e-08	2.19	1.18	1.23	-1.33	1.04	1.33	1.04	-1.22	1.06	1.26	-1.04	1.32	1.29	1.27	1.04	-1.06	1.2	1.1	1.05	1.04	1.19	-1.61	1.07	1.27	2.44e-49
CDKN1A	1.08e-05	3.89e-09	8.55e-23	8.95e-05	3.37e-19	0.606	8.87e-07	0.591	5.43e-05	0.0111	0.049	1.89e-43	2.19e-07	6.92e-07	0.103	0.000641	0.649	0.447	4.72e-08	9.99e-08	0.0022	1.26e-24	1.32e-05	2.91e-37	-3.77	-1.53	-1.55	-2.17	-1.72	1.05	-1.95	-1.06	-1.85	-1.72	-1.53	-3.53	-1.78	-1.25	-1.17	-2.5	-1.01	1.05	-2.02	-2.23	-1.74	-4.22	-1.32	-3.21	1.02e-175
CDKN2A	0.0208	6.4e-14	1.59e-28	0.0201	0.000242	0.325	0.000192	7.24e-06	0.00347	0.125	0.998	1.17e-10	6.69e-14	2.51e-10	0.0539	0.0137	0.000916	0.000583	0.0264	0.238	0.000908	6.59e-15	1.09e-16	1.9e-36	1.93	17.9	2.34	-1.55	1.44	-1.16	32.9	-3.84	2.98	1.42	1.4	1.8	2.79	3.43	1.6	5.27	6.87	2.68	1.33	1.53	2.03	6.48	5.53	10.7	3.62e-137
CDKN2B	0.154	7.86e-10	7.7e-06	0.000106	0.439	0.0916	0.00293	0.666	0.0409	0.545	0.797	6.74e-22	8.17e-06	0.0251	0.0173	0.0501	0.0412	4.29e-06	0.000835	0.789	0.00618	2.09e-08	0.000421	1.43e-12	1.59	3.32	1.24	-2.99	-1.02	-1.42	8.49	1.01	1.92	1.12	-1.11	2.4	1.52	1.29	1.56	2.39	1.96	1.95	1.44	1.11	1.65	3.11	1.25	2.08	1.52e-60
CDKN2BAS	0.0882	5.78e-09	1.12e-14	0.00868	0.855	0.106	0.000235	6.57e-06	0.000542	0.453	0.0983	1.68e-06	2.95e-12	3.45e-09	0.111	0.0235	0.0021	0.0065	0.0469	0.012	8.3e-05	5.74e-09	1.07e-09	1.12e-18	1.61	3.83	1.69	-1.54	1.05	2.03	10.5	-1.91	2.49	1.18	1.44	1.47	2.17	1.84	1.41	3.81	5.27	1.73	1.18	-4.39	2.1	2.76	2.4	3.07	8.25e-83
CENPA	1.88e-05	1.97e-15	1.92e-72	0.544	0.00221	0.000821	0.0034	0.83	0.0627	0.00423	0.415	0.0569	3.15e-14	1.85e-22	0.00144	0.409	0.0243	0.00105	2.39e-07	0.359	0.0311	1.03e-08	8.77e-10	3.5e-28	5.67	1.81	3.14	1.02	1.11	1.42	1.25	-1.01	1.78	3.01	-1.05	1.29	2.46	2.59	1.3	1.36	1.5	1.41	2.02	1.12	1.31	1.52	1.43	1.96	7.51e-163
CENPE	0.000216	7e-06	6.16e-40	0.31	0.52	0.0444	0.00209	0.449	0.352	0.0157	0.127	0.796	2.95e-11	7.02e-20	0.0361	0.941	0.0186	0.000949	3.13e-06	0.0768	0.0359	1.58e-05	0.00014	1.45e-08	2.11	1.36	2.17	-1.13	1.06	1.52	1.41	-1.02	1.09	1.82	2.67	1.03	2.11	2.41	1.3	-1.05	1.67	1.31	1.63	1.19	1.31	1.52	1.32	1.51	3.99e-84
CENPF	2.3e-06	6.22e-10	3.87e-44	0.815	0.00838	0.00306	7.48e-06	0.0157	0.108	0.0187	0.264	0.0916	6.7e-10	2.43e-18	0.00225	1	0.262	0.000679	9.52e-08	0.000176	0.00751	1.54e-05	9.52e-09	3.39e-10	4.13	1.48	2.12	1.05	1.15	1.47	1.92	-1.12	1.54	1.74	1.27	1.16	2.14	2.44	1.33	1.41	1.08	1.26	1.85	1.58	1.46	1.36	1.46	1.49	8.36e-108
CENPH	0.00437	0.000418	5.71e-15	0.409	0.00845	0.0461	0.00323	3.49e-08	0.0151	0.0139	0.808	1.01e-05	1.03e-14	3.13e-12	0.287	0.0384	0.613	0.125	0.00139	0.267	0.000314	7.53e-05	0.528	0.0686	2.06	1.24	1.32	1.11	1.14	1.23	1.39	-1.41	1.6	1.45	-1.22	1.16	1.97	1.51	1.09	1.26	1.08	1.06	1.28	1.12	1.48	1.33	1.03	1.07	4.21e-54
CENPI	0.000111	1.6e-10	1.49e-46	0.599	0.00126	0.00232	0.00102	0.564	0.0737	0.0593	0.134	0.27	2.04e-12	1.5e-21	1.61e-05	0.301	0.158	0.00575	1.18e-06	0.044	0.011	1.85e-08	1.25e-08	3.88e-12	5.08	1.68	2.34	-1.06	1.21	1.28	1.42	-1.1	1.54	1.88	2.75	-1.07	2.67	2.73	1.43	1.38	1.28	1.44	1.69	1.17	1.51	1.7	1.5	1.66	2.69e-114
CENPN	0.000318	4.66e-07	8e-73	0.454	0.00896	0.0018	0.00321	0.574	0.17	0.00232	0.13	0.000479	8.22e-07	4.56e-15	0.00407	0.143	0.0082	0.05	0.0967	0.404	0.00319	0.000299	0.000416	8.39e-05	2.2	1.33	2.37	1.03	1.12	1.53	1.26	1.08	1.25	1.93	1.46	-1.12	1.38	1.6	1.19	1.35	1.46	1.07	-1.12	1.06	1.35	1.28	1.19	1.18	8.34e-105
CENPW	5.4e-05	9.62e-07	3.49e-71	0.0251	5.26e-05	0.0257	0.00191	0.000342	0.157	0.000807	0.154	0.17	2.91e-16	1.99e-20	0.0224	0.232	0.016	0.00771	0.000941	0.0248	2.47e-07	8.71e-07	4.24e-05	8.99e-14	2.66	1.41	2.89	-1.33	1.24	1.31	1.44	-1.31	1.33	1.69	1.47	1.09	2.47	1.9	1.2	1.2	2.49	1.18	1.21	1.13	1.91	1.37	1.27	1.67	3.71e-139
CEP55	1.71e-05	4.95e-08	2.23e-61	0.254	0.555	0.0017	0.000675	0.0746	0.228	0.036	0.353	0.173	1.2e-12	3.31e-21	0.0277	0.546	0.024	0.000106	6.58e-06	0.376	0.00248	4.19e-12	9.7e-07	1.73e-05	3.84	1.42	2.53	-1.15	-1.01	1.26	1.36	1.11	1.67	2.58	1.11	1.35	2.5	2.39	1.27	-1.02	1.54	1.62	1.8	1.07	1.47	1.75	1.36	1.27	1.4e-118
CHAF1A	0.00574	0.000394	2.72e-16	0.475	0.111	0.0198	0.0158	2.03e-08	0.0453	0.0141	0.0468	0.000943	2.79e-07	7.68e-18	0.00243	0.931	0.0156	0.92	0.0928	0.0377	0.000447	0.00594	0.252	0.00905	1.85	1.19	1.29	-1.14	1.15	1.29	1.21	-1.24	1.29	1.2	1.61	-1.15	1.34	1.5	1.27	-1.3	1.3	-1.03	1.06	1.29	1.38	1.16	1.07	1.11	4.88e-51
CHEK1	0.0194	5.57e-12	4.31e-56	0.293	0.0703	0.265	0.000114	0.0335	0.0199	0.0327	0.161	0.569	1.89e-09	3.11e-23	0.0137	0.00899	0.0113	0.0173	0.00156	0.189	0.000312	1.85e-07	5.16e-05	5.19e-09	1.75	1.5	2.18	-1.06	1.07	1.16	1.44	-1.12	1.34	1.23	1.21	-1.05	1.75	2.01	1.32	1.62	1.44	1.09	1.19	1.02	1.3	1.4	1.26	1.36	1.82e-110
CKAP5	0.591	1.15e-08	1.17e-15	0.0477	0.000481	0.0972	0.0761	0.603	0.0206	0.000936	0.0547	0.00515	2.86e-08	7.12e-07	0.0208	0.921	0.341	0.0317	3.94e-05	5.78e-06	0.53	0.0243	1.73e-08	3.77e-05	1.12	1.27	1.26	1.19	1.14	1.13	1.1	-1	1.08	1.31	1.22	-1.07	1.32	1.18	1.16	1.12	1.1	1.12	1.29	1.36	1.05	1.12	1.26	1.17	1.7e-50
CKS2	0.00121	5.33e-09	1.97e-43	0.118	0.319	0.0294	0.000168	0.131	0.114	0.0011	0.00421	0.0243	1.6e-08	4.13e-07	0.0435	0.139	0.109	2.21e-05	0.000662	0.461	0.00567	0.000244	0.00922	1.46e-05	1.94	1.42	1.79	1.12	1.04	1.16	1.64	-1.07	1.23	3	1.83	-1.13	1.64	1.36	1.12	1.23	1.13	1.49	1.35	-1.18	1.3	1.34	1.28	1.23	1.07e-75
CNDP2	0.23	0.253	0.289	0.0471	9.79e-14	0.0022	0.00116	0.000142	0.0517	0.00149	0.0068	0.00361	0.00253	7.67e-09	0.0328	0.242	0.405	0.368	3.09e-06	0.000808	0.0173	0.000123	0.0627	1.66e-06	1.24	-1.03	-1.02	-1.2	-1.46	-1.34	-1.11	-1.17	-1.19	-1.74	-1.81	-1.07	-1.22	-1.19	-1.12	1.12	1.04	-1.02	-1.5	-1.26	-1.18	-1.27	-1.13	-1.26	1.37e-41
CSE1L	0.0643	8.5e-08	4.27e-33	0.125	6.91e-11	0.114	0.0672	0.179	0.672	0.27	0.0391	0.0114	2.38e-07	4.2e-16	0.0146	0.257	0.00166	0.0145	0.0187	0.00225	0.00611	3.12e-05	4.85e-11	2.44e-20	1.35	1.26	1.44	1.14	1.39	1.14	1.11	1.06	1.06	1.11	1.39	1.04	1.24	1.31	1.08	1.16	1.5	1.06	1.04	1.13	1.18	1.22	1.37	1.43	5.75e-95
CSTF2	0.211	5.14e-09	2.1e-06	0.672	0.000129	0.333	9.09e-06	0.509	0.193	0.00659	0.0194	0.986	9.04e-13	5.87e-09	0.0019	0.106	0.097	0.000238	0.0122	0.00173	0.000364	3.2e-06	1.42e-05	1.96e-05	1.17	1.28	1.12	1.02	1.15	1.03	1.12	-1.01	1.02	1.14	1.35	-1.01	1.58	1.24	1.16	1.26	1.2	1.13	1.08	1.22	1.23	1.2	1.18	1.12	8.99e-52
CTSL2	0.000186	6.1e-08	1.49e-41	0.0112	1.15e-11	0.0188	9.29e-05	0.000241	0.239	0.358	0.0629	0.451	1.72e-06	8.56e-20	0.00109	0.171	0.0273	0.000134	0.154	0.0248	0.046	0.299	1.1e-07	0.00359	3.72	2.61	2.76	-1.75	1.92	2.24	1.97	1.36	1.97	1.15	-2.1	-1.18	2.77	3.12	1.67	-1.38	2.43	1.95	1.12	1.59	1.69	1.05	1.78	-1.55	6.28e-91
CXorf56	0.671	1.05e-05	4.5e-08	0.0374	3.77e-11	0.00359	0.0236	0.0158	0.233	0.353	0.0775	0.0811	0.0023	1.5e-06	0.000745	0.031	0.485	0.204	0.000332	0.000893	0.0365	0.00461	0.0459	2.22e-11	1.14	1.21	1.11	1.18	1.29	1.27	1.07	1.06	1.16	1.06	1.37	-1.03	1.19	1.15	1.15	1.32	1.09	1.09	1.1	1.35	1.22	1.15	1.07	1.29	3.17e-42
DCAF13	0.24	0.0291	2.13e-38	0.03	8.56e-11	0.0184	0.657	3.09e-11	0.557	0.0177	0.0226	0.000174	0.00255	2.25e-08	0.0416	0.078	0.0303	0.01	5.42e-08	0.000618	0.957	0.0706	2.08e-09	1.06e-15	1.34	1.07	1.72	1.21	1.37	1.15	1.01	1.36	1.06	1.33	1.64	1.06	1.32	1.26	1.1	1.06	1.16	1.13	1.25	1.34	-1.01	1.12	1.34	1.37	1.59e-89
DCUN1D5	0.0455	0.00678	6.57e-35	0.446	0.032	0.882	0.424	3.67e-09	0.0249	5.42e-05	0.0175	0.00473	3.28e-06	3.26e-13	0.000289	0.0628	0.00169	0.0424	3.34e-05	0.495	0.143	0.00424	4.78e-05	4.31e-11	1.37	1.14	1.45	-1.06	1.08	-1.1	1.03	1.4	1.2	1.49	1.35	-1.08	1.25	1.34	1.2	1.12	1.55	1.1	1.15	1.05	1.04	1.16	1.17	1.25	6.66e-76
DDB2	0.000131	2e-15	1.64e-39	0.0103	6.8e-26	0.901	1.17e-07	1.11e-09	0.989	0.00202	0.00402	0.000327	1.7e-22	1.06e-09	0.672	1.8e-05	0.314	6.58e-05	1.83e-09	5.57e-09	0.000122	2.07e-20	1.71e-20	5.09e-24	-1.83	-1.46	-1.45	-1.29	-1.75	1.08	-1.91	-1.39	-1.09	-1.8	-2.5	-1.15	-1.87	-1.3	1.06	-2.27	-1.07	-1.2	-1.38	-1.8	-1.32	-2.38	-1.57	-1.62	2.26e-193
DDX27	0.698	1.79e-07	3.77e-26	0.0254	1.4e-22	0.306	0.0136	4.45e-07	0.0423	0.0155	0.815	0.552	2.03e-10	1.27e-12	0.844	0.873	0.0103	0.000679	0.00073	2.55e-09	0.0545	2.06e-05	2.15e-17	8.6e-33	1	1.17	1.28	1.12	1.71	1.17	1.02	1.23	1.1	1.16	-1.11	1.01	1.31	1.22	-1.01	-1.01	1.23	1.09	1.09	1.75	1.11	1.17	1.64	1.54	2.49e-125
DEK	0.0158	4.66e-10	1.16e-40	0.168	0.00601	0.062	7.89e-06	4.33e-05	0.946	0.717	0.132	0.000325	0.0015	6.22e-14	0.028	0.395	0.89	0.482	0.00751	0.00218	0.00571	5.25e-07	0.00157	9.72e-08	1.6	1.57	1.61	-1.16	1.06	1.24	1.26	-1.23	1.01	1.01	1.32	1.09	1.19	1.3	1.14	1.11	-1.13	-1.03	1.08	1.29	1.25	1.39	1.12	1.29	1.69e-78
DEPDC1	2.6e-06	1e-10	9.22e-64	0.586	0.0108	0.0194	0.000251	0.00716	0.0517	0.0338	0.182	0.0202	1.6e-14	6.96e-23	0.000396	0.187	0.00245	0.00155	0.000198	0.546	9.02e-05	5.9e-11	3.54e-07	1.31e-16	5.25	1.58	2.63	1.02	-1.17	1.34	1.44	-1.13	1.46	2.65	1.33	1.45	2.88	2.69	1.23	1.66	1.56	1.43	1.63	-1.12	1.89	2.2	1.46	1.74	1.73e-142
DHCR7	0.476	0.0125	1.34e-40	0.27	0.000102	0.0492	0.841	1.63e-07	0.00717	0.0213	0.0112	2.16e-33	0.275	4.02e-05	5.14e-05	0.445	0.355	0.0464	0.0324	0.128	0.878	0.00257	1.23e-06	0.00337	-1.09	1.15	1.94	1.26	1.2	1.23	1.05	1.38	1.54	1.4	1.68	-1.74	1.1	1.18	1.31	1.31	1.05	1.13	1.1	1.1	1.05	1.48	1.4	1.08	3.69e-85
DKC1	0.0416	1.56e-06	4.14e-50	0.0468	1.18e-11	0.00916	3.77e-06	0.000151	0.0988	0.000136	0.0348	0.00159	0.000299	2.86e-10	6.14e-05	0.104	0.941	0.182	0.00661	2.78e-06	0.339	0.000616	4.57e-08	1.47e-17	1.2	1.17	1.54	1.16	1.3	1.08	1.21	1.14	1.02	1.19	1.25	1.06	1.12	1.23	1.24	1.38	-1.14	1.07	1.07	1.43	-1.05	1.14	1.23	1.35	5.3e-109
DLGAP5	5.17e-06	2.43e-10	2.23e-57	0.294	0.0376	0.0218	0.000734	0.82	0.0438	0.00547	0.315	0.036	5.54e-10	3.65e-20	0.000416	0.423	0.0915	1.66e-05	1.61e-06	0.737	0.0221	1.22e-07	0.000954	1.92e-17	6.63	1.57	2.42	-1.17	-1.12	1.29	1.38	-1.04	1.59	2.29	1.06	1.55	2.29	2.53	1.25	1.36	1.38	1.45	2.22	-1.05	1.48	1.59	1.14	1.79	9.12e-121
DNAJC2	0.00776	0.00897	1.6e-30	0.513	9.71e-11	0.0488	0.0112	1.91e-06	0.239	0.00158	0.87	6.82e-05	0.00515	5.72e-13	0.0625	0.072	0.919	0.51	4.56e-06	1.54e-05	0.68	0.000252	7.58e-09	0.00477	1.27	1.08	1.31	-1.02	1.25	1.38	1.1	1.23	1.07	1.39	1.12	1.11	1.16	1.32	1.1	1.15	-1.11	1.1	1.21	1.37	1.01	1.21	1.28	1.08	5.63e-71
DNMT3B	0.216	0.00091	1.23e-54	0.0316	3.78e-09	0.000948	0.00243	7.65e-06	0.859	0.129	0.572	0.836	6.19e-09	8.69e-16	0.0439	0.349	0.0273	0.0328	1.14e-06	0.00141	0.77	0.805	5.71e-10	1.98e-12	1.1	1.41	2.38	1.59	1.55	2.38	1.31	1.33	-1.16	1.49	-1.06	-1.06	1.77	1.93	1.31	-1.32	1.7	1.17	1.59	1.67	1	1.01	1.67	1.67	3.11e-103
DR1	0.00106	0.000249	2.38e-12	0.018	0.00133	0.0154	0.0282	0.336	0.924	0.578	0.278	1.13e-33	2.14e-08	2.69e-09	0.0475	0.133	0.626	0.0444	0.00141	0.0148	0.281	5.14e-13	0.826	0.000584	1.37	1.11	1.13	-1.29	-1.12	1.16	1.12	1	-1.09	1.03	1.17	1.53	1.28	1.2	1.11	1.15	1.07	1.06	1.09	-1.14	1.01	1.51	-1	1.1	6.62e-70
DSN1	0.0011	1.37e-14	1.83e-29	0.406	1.13e-14	0.128	0.00022	0.00145	0.0453	0.00374	0.286	0.0825	6.28e-11	1.62e-27	0.401	0.139	0.0026	0.272	0.000103	4.74e-06	3.18e-07	6.24e-07	5.1e-13	3.74e-25	1.73	1.46	1.46	-1.11	1.45	1.19	1.34	-1.17	1.15	1.38	1.17	-1.07	1.57	1.58	1.03	1.25	1.28	1.07	1.22	1.5	1.65	1.27	1.4	1.5	3.96e-136
E2F1	0.00643	1.07e-11	8.12e-39	0.691	1.62e-12	0.0506	0.00172	0.000455	0.124	0.00294	0.378	3.32e-06	1.33e-11	2.16e-20	0.725	0.13	0.0109	0.0182	0.000786	0.0137	3.41e-06	0.015	3.02e-09	1.57e-29	1.5	1.71	2.14	-1.09	1.43	1.2	1.37	-1.24	1.06	2.11	1.35	-1.42	2.59	1.94	-1.02	1.2	2.01	1.21	1.25	1.26	1.61	1.16	1.39	2.34	1.37e-128
E2F7	5.4e-05	0.00783	1.6e-16	0.00174	0.127	0.000228	0.0204	6.93e-07	0.389	0.038	0.676	7.34e-10	2.29e-10	6e-12	0.00231	0.99	0.198	0.000619	0.000621	0.304	0.000531	0.014	0.16	1.25e-05	3.85	1.28	1.7	-1.75	-1.07	2.12	1.27	-1.47	1.23	1.85	-1.43	-1.87	2.55	1.76	1.47	-1.04	1.43	1.4	1.49	1.13	2.56	1.16	1.03	-1.6	3.51e-60
ECT2	0.000107	2.8e-11	1.31e-28	0.161	0.321	0.00411	0.0014	0.978	0.338	0.00415	0.0313	0.121	2.97e-13	1.98e-08	1.27e-05	0.971	0.028	0.0014	4.34e-05	0.302	0.00866	1.01e-11	0.0126	3.33e-12	2.54	1.62	1.67	-1.19	-1.07	1.59	1.31	1.04	1.31	1.49	1.83	-1.08	2.4	1.51	1.33	-1.07	1.44	1.2	1.47	1.05	1.42	1.9	1.14	1.44	1.9e-82
EDA2R	5.36e-06	1.43e-19	1.15e-50	0.553	2.26e-05	0.854	1.66e-10	0.665	1.04e-05	0.0247	0.0125	2.59e-64	6.65e-25	4.71e-39	0.000172	0.00105	0.0394	0.00201	3.33e-11	0.00501	0.000293	1.17e-27	9.36e-07	5.51e-18	-7.69	-2.83	-2.25	-1.04	-1.44	1.25	-4.1	1.2	-4.74	-3.16	-1.94	-11.1	-5.83	-5.14	-1.65	-2.31	-1.57	-1.31	-2.22	-1.71	-2.16	-21.7	-1.43	-2.96	9.86999999999999e-259
EEF2	0.189	0.000332	4.18e-12	0.0665	0.000313	0.122	0.00705	0.00259	0.0668	0.59	0.00204	1.58e-05	1.36e-05	3.21e-09	0.538	0.146	0.0164	0.000799	0.000126	0.0687	0.0115	0.0474	1.21e-10	3.15e-28	1.24	-1.19	-1.24	1.16	-1.13	-1.13	1.23	-1.13	1.22	-1.05	1.42	1.15	-1.21	-1.2	1.08	-1.32	-1.4	-1.12	-1.26	-1.17	-1.13	-1.14	-1.32	-1.61	1.12e-68
EIF2C2	0.00229	6.49e-06	2.51e-53	0.78	1.31e-06	0.044	0.0179	5e-09	0.827	0.846	0.0799	0.253	0.0191	4.55e-06	0.00341	0.343	0.303	0.00126	0.00382	0.0325	1.45e-05	0.0676	0.00364	1.92e-13	1.62	1.24	1.99	1.1	1.27	1.25	1.19	1.3	1.05	-1.09	1.92	1.07	1.22	1.18	1.14	1.37	1.09	1.22	1.21	1.19	1.52	1.1	1.17	1.43	2.93e-85
EME1	0.000404	3.48e-08	3.84e-27	0.0145	0.026	0.0158	1.73e-05	0.131	0.0357	0.181	0.908	0.00362	1.15e-16	3.91e-29	0.0252	0.596	0.00366	0.00864	2.02e-07	0.0601	0.0433	9.33e-06	8.33e-08	3.33e-09	2.68	1.41	1.76	1.2	1.14	1.32	1.41	-1.15	1.26	2.65	-1.67	1.16	2.63	2.6	1.24	1.16	1.59	1.31	1.52	1.13	1.2	1.37	1.4	1.42	3e-99
ERCC6L	3.53e-06	4.36e-07	2.65e-50	0.134	0.00025	0.0388	0.00136	0.0705	0.0332	0.00319	0.55	0.956	2.44e-15	9.52e-17	0.000535	0.295	0.0248	0.00025	2.24e-06	0.084	0.179	5.88e-09	3.13e-08	3.76e-17	4.84	1.37	2.08	1.23	1.23	1.14	1.27	-1.08	1.43	2.17	-1.2	-1.04	2.39	1.91	1.35	-1.02	1.58	1.29	1.48	1.17	1.11	1.75	1.41	1.61	3.08e-119
ETV4	0.0201	0.65	1.61e-08	0.00277	4.32e-08	0.426	0.00344	7.18e-05	0.946	0.00677	0.89	6.98e-44	0.000641	0.0012	0.0137	0.805	0.000554	0.0302	0.0233	0.0368	0.0286	0.652	1.01e-09	0.912	2.84	1.02	1.86	4.26	1.4	1.08	-1.78	1.34	1.01	2.9	1.26	-25.5	2.52	-1.27	1.53	-1.25	-2.15	1.17	-1.31	1.38	-1.48	-1.01	1.92	1.02	1.5e-67
FAM54A	0.000205	2.09e-08	7.6e-65	0.416	0.00209	0.22	2.66e-06	0.179	0.642	0.017	0.338	0.038	2.39e-16	1.97e-22	0.00123	0.175	0.015	0.0437	3.71e-05	0.0215	0.521	2.17e-09	3.33e-07	1.96e-20	1.92	1.35	2.78	1.19	1.11	1.08	1.59	1.09	1.08	1.56	1.25	-1.22	2.82	2.3	1.19	1.28	1.86	1.25	1.54	1.17	1.06	1.62	1.38	1.71	5.4e-138
FAM72A	0.00202	7.14e-09	5.06e-44	0.367	0.000205	0.105	3.03e-06	0.336	0.0246	0.0797	0.684	0.00199	1.24e-09	5.44e-17	0.00136	0.749	0.00436	0.0248	1.12e-08	0.00763	0.666	6.62e-06	3e-12	7.2e-05	2.35	1.57	2.44	1.09	1.21	1.3	1.74	1.13	1.4	1.7	-1.19	1.25	2.31	2.14	1.33	-1	1.64	1.19	1.8	1.31	1.05	1.35	1.73	1.4	7.13e-100
FAM72B	0.000705	1.24e-11	2.12e-51	0.685	0.0248	0.0322	1.8e-06	0.87	0.338	0.0704	0.924	0.000188	1.71e-15	5.22e-21	0.00342	0.402	0.000726	0.00046	3.94e-08	0.000503	0.126	1.85e-07	8.07e-14	1.22e-13	1.98	1.41	2.47	1.03	1.11	1.25	1.43	-1.02	1.06	1.5	-1.41	1.25	2.5	2.45	1.32	1.19	1.4	1.34	1.78	1.53	1.12	1.49	1.59	1.48	1.61e-131
FAM72D	6.01e-05	1.02e-10	2.24e-35	0.964	0.00683	0.0461	2.88e-07	0.372	0.157	0.0646	0.585	0.0127	1.52e-14	7.82e-17	0.0115	0.46	0.0139	0.000433	1.36e-07	0.000303	0.134	6.44e-06	2.85e-13	1.83e-08	2.1	1.53	2.2	1.03	1.16	1.39	1.67	1.06	1.1	1.54	1.13	1.14	2.55	2.72	1.31	1.02	1.23	1.45	1.66	1.37	1.25	1.49	1.65	1.39	3.26e-103
FAM83D	0.000138	1.12e-09	1.11e-68	0.895	0.000298	0.00567	5.44e-07	0.42	0.0344	0.103	0.378	0.0437	3.34e-08	3.97e-14	2.5e-06	0.252	0.00787	0.00656	0.00142	0.114	1.19e-07	1.46e-05	0.00643	7.55e-24	2.71	1.38	3.2	-1.04	1.17	1.58	2.1	1.09	1.32	1.75	1.4	1.17	1.89	1.88	1.41	1.47	1.42	1.33	1.54	1.19	2.01	1.51	1.23	2.19	3.48e-133
FANCB	0.00194	1.05e-08	3.4e-51	0.0166	0.0023	0.0046	0.0218	0.169	0.127	0.0489	0.0365	0.0996	4.46e-14	1.46e-19	0.000248	0.0226	0.113	0.00276	2.2e-05	0.0445	0.00187	1.61e-07	8.22e-07	4.27e-12	2.07	1.5	2	-1.32	1.18	1.69	1.26	-1.11	1.24	1.28	1.86	-1.06	2.08	1.85	1.29	1.58	1.18	1.28	1.35	1.3	1.4	1.65	1.43	1.47	9.95e-114
FANCI	2.39e-05	2.29e-05	8.01e-26	0.0505	0.446	0.017	0.0317	0.000133	0.428	0.17	0.293	0.0138	2.69e-13	1.97e-17	0.0012	0.355	0.807	0.0128	0.00141	0.192	0.00109	4.81e-05	0.000219	0.014	2.35	1.19	1.49	-1.09	1.06	1.22	1.16	-1.21	1.03	1.28	1.18	-1.16	2.13	1.84	1.31	1.21	1	1.13	1.14	1.06	1.38	1.27	1.23	1.08	1.13e-66
FAS	0.000168	0.0231	8.22e-05	0.0399	1.46e-22	0.978	0.000309	6.63e-10	0.00315	0.0127	0.0409	1.78e-19	2.44e-15	0.695	0.0296	0.136	0.382	0.252	0.457	1.32e-07	0.0378	0.000242	8.82e-19	0.000151	-3.34	-1.1	1.1	-1.17	-1.88	-1.12	-1.65	-1.47	-2.06	-1.21	-2.3	-1.74	-2.32	1.07	-1.34	-1.45	-1.12	-1.2	-1.05	-1.85	-1.32	-1.64	-2.11	-1.31	4.8e-89
FBXO45	0.549	3.62e-11	3.45e-34	0.091	0.000402	0.0654	0.0144	0.206	0.444	0.0936	0.007	3.36e-10	5.93e-08	1.51e-19	9.99e-05	0.912	0.0231	0.539	0.00619	0.00109	0.00592	2.87e-05	0.00247	2.03e-09	1.21	1.31	1.44	-1.23	1.12	1.19	1.13	1.02	1.1	1.13	1.25	-1.14	1.28	1.45	1.36	-1.07	1.44	1.03	1.12	1.27	1.17	1.19	1.12	1.21	1.85e-87
FDXR	0.118	1.78e-15	1.88e-19	0.0718	1.24e-14	0.263	8.39e-09	0.631	0.031	0.00276	0.0249	4.69e-54	2.27e-09	7.7e-09	0.0784	0.00014	0.31	0.00358	1.79e-08	2.07e-07	2.08e-05	5.08e-21	1.88e-09	2.2e-17	-1.36	-1.45	-1.57	-1.39	-1.63	-1.33	-1.74	-1.05	-1.38	-2.16	-2.53	-2.13	-1.54	-1.33	1.13	-2.07	-1.09	-1.24	-1.48	-2.13	-1.63	-2.7	-1.5	-1.65	2.65e-168
FEN1	0.00186	9.82e-10	1.23e-39	0.0697	0.34	0.595	0.00252	3.24e-05	0.00104	0.000374	0.158	5.29e-07	2.19e-09	1.11e-18	0.00666	0.295	0.02	0.233	0.000214	0.236	4.46e-08	0.0293	0.0137	1.45e-10	1.68	1.48	1.64	-1.1	1.05	1.04	1.38	-1.19	1.43	1.48	-1	-1.14	1.56	1.58	1.17	1.22	1.18	1.03	1.2	1.02	1.92	1.1	1.12	1.37	8.66e-96
FIGNL1	0.00619	2.3e-08	1.87e-28	0.109	9.64e-06	0.0474	0.00012	1.96e-05	0.188	0.723	0.618	0.482	2.84e-06	3.9e-23	2.93e-05	0.951	0.443	0.134	0.00036	6.85e-05	0.0379	0.000499	3.24e-09	2.22e-06	1.98	1.34	1.39	-1.26	1.23	1.08	1.29	-1.39	1.06	1.05	1.15	1.02	1.35	1.62	1.35	1.03	-1.01	-1.11	1.21	1.42	1.09	1.15	1.29	1.26	1.79e-82
FOXM1	8.99e-07	3.16e-11	1.15e-57	0.713	0.452	0.000117	0.0454	0.172	0.0026	0.00771	0.55	0.512	1.81e-12	1.1e-15	0.0247	0.409	0.355	0.00164	0.000283	0.149	0.00265	0.000929	4.41e-05	1.81e-15	3.55	1.5	2.63	-1.03	1.01	1.64	1.17	1.1	1.85	2.41	-1.11	-1.05	2.53	2.16	1.34	1.24	1.15	1.37	1.67	1.18	1.53	1.28	1.25	1.61	2.94e-111
GABARAP	0.0208	0.468	3.08e-07	0.2	9.36e-13	0.149	0.0251	0.0409	0.806	0.414	0.0184	1.05e-08	0.000497	5.69e-08	0.0132	0.13	0.847	0.00199	1.72e-08	6.47e-05	0.0571	4.93e-06	0.0086	1.04e-12	-1.24	-1.04	-1.16	1.19	-1.32	-1.24	-1.12	-1.04	-1.06	-1.12	-1.35	1.13	-1.27	-1.17	-1.18	-1.35	-1.1	-1.12	-1.43	-1.34	-1.12	-1.32	-1.08	-1.32	2.1e-54
GARS	0.0625	2.72e-07	6.46e-58	0.000649	0.00059	0.905	0.000964	2.2e-06	0.0468	0.00354	0.331	0.0569	0.0227	1.13e-05	0.0243	0.16	0.139	0.113	0.00412	0.000808	0.707	0.000353	0.000799	1.34e-07	1.36	1.2	1.55	1.38	1.16	1.02	1.19	1.19	1.28	1.79	1.15	-1.05	1.14	1.16	1.16	1.26	1.19	1.04	1.14	1.19	-1.03	1.2	1.14	1.29	8.68e-83
GDF15	1	4.09e-10	1.54e-37	0.627	7.11e-05	0.0151	0.00997	0.0055	0.024	0.355	0.721	3e-14	0.0253	6.26e-09	0.572	0.0115	0.187	0.25	0.00175	0.000314	0.569	1.85e-08	0.0107	0.000703	-1.28	-2.94	-3.4	1.41	-1.41	-3.36	-1.56	-1.46	-1.26	1.28	-1.35	-2.05	-1.4	-1.89	-1.06	-2.62	-1.17	-1.28	-1.44	-2.15	-1.24	-4.16	-1.44	-1.56	2.59e-73
GINS1	0.00574	1.03e-11	9.5e-47	0.129	0.000272	0.00087	0.0364	0.00037	0.197	0.0708	0.764	0.961	7.61e-17	2.25e-23	0.0246	0.777	0.241	0.0185	4.16e-05	0.0417	0.011	2.43e-06	1.83e-08	5.64e-16	2	1.48	2.07	-1.13	1.27	1.58	1.24	-1.16	1.42	1.61	-1.54	-1.02	2.87	2.31	1.15	1.1	1.43	1.16	1.3	1.22	1.33	1.4	1.34	1.57	2.52e-117
GMPS	0.211	5.59e-10	2.22e-58	0.739	0.0778	0.00214	0.000639	0.121	0.613	0.0116	0.0966	6.01e-05	0.00315	7.12e-13	0.000408	0.961	0.0237	0.001	0.00197	0.168	2.38e-05	0.000115	0.0183	8.64e-19	1.17	1.37	1.65	-1.01	1.03	1.33	1.27	1.11	1.1	1.19	1.24	-1.09	1.21	1.33	1.37	-1.03	1.33	1.11	1.16	1.11	1.37	1.16	1.11	1.43	4.18e-103
GPSM2	0.0027	1.03e-07	7.8e-47	0.772	4.2e-06	0.634	0.000127	0.00907	0.0534	0.0067	0.534	9.17e-05	1.88e-15	7.68e-30	0.00546	0.146	0.00142	0.00443	0.00621	0.0535	0.0469	5.73e-12	1.44e-05	8.77e-09	2.19	1.47	1.73	1.11	1.29	1.22	1.38	-1.13	1.9	1.44	-1.09	1.12	2.25	1.71	1.11	1.4	1.56	1.25	1.18	1.17	1.39	1.65	1.21	1.33	1.84e-120
GTPBP4	0.068	3.29e-09	2.86e-55	0.132	0.000181	0.557	3.18e-07	0.00189	0.642	0.173	0.224	1.12e-16	9.71e-05	3.37e-06	0.00594	0.666	0.00418	0.0214	1.58e-06	0.000454	0.867	0.000318	4.65e-12	5.17e-13	1.38	1.26	1.65	1.12	1.11	-1.2	1.22	1.17	1.07	1.12	1.19	1.16	1.14	1.21	1.12	1.06	1.38	1.08	1.22	1.34	1.03	1.27	1.27	1.25	5.8e-113
HAUS2	0.00229	1.36e-05	0.000387	2e-04	0.503	0.0118	0.385	0.899	0.0468	0.047	0.00581	6.37e-07	0.000418	1.39e-07	0.0227	0.273	0.686	0.0461	0.000393	0.066	0.00913	2.21e-07	0.0334	0.00024	1.45	1.18	1.06	-1.38	-1.02	1.12	-1.1	1.02	1.1	1.13	1.43	-1.1	1.12	1.15	1.11	1.03	1.06	1.06	1.08	-1.1	1.21	1.29	1.06	-1.12	1.97e-34
HJURP	1.15e-05	1.19e-06	2.1e-57	0.141	0.00572	0.0109	0.00798	0.0961	0.108	0.0201	0.822	0.994	1.62e-13	3.42e-23	0.013	0.657	0.765	2.24e-05	3.13e-06	0.109	0.00963	7.59e-08	2.19e-08	6.86e-23	6.21	1.38	2.37	1.14	1.09	1.3	1.23	-1.08	1.42	3.19	-1.82	-1.01	2.41	3.05	1.19	1.04	-1.07	1.39	1.96	1.08	1.39	1.49	1.41	1.76	1.06e-129
KIAA0141	0.162	4.39e-10	2.33e-67	0.181	0.000582	0.0111	2.68e-06	1.31e-08	0.117	0.563	0.0126	9.07e-13	0.11	7.86e-21	8.57e-05	0.262	0.0872	0.0322	0.0107	0.000416	0.392	0.000433	9.39e-09	3.69e-13	-1.18	-1.24	-1.55	1.09	-1.1	-1.08	-1.16	-1.17	1.03	1.1	1.36	-1.13	-1.05	-1.37	-1.19	1.07	-1.12	-1.07	-1.09	-1.2	-1.04	-1.19	-1.19	-1.21	1.14e-132
KIF14	3.32e-06	2.47e-07	1.87e-43	0.304	0.191	0.0031	2.34e-05	0.685	0.318	0.0301	0.383	0.0509	3.8e-08	1.35e-17	0.004	0.951	0.228	0.00413	7.37e-08	0.000402	0.0308	1.56e-05	7.38e-10	0.000128	4.45	1.49	2.76	-1.17	1.05	1.52	1.69	1.01	1.06	1.75	1.34	1.19	1.87	2.58	1.33	-1.04	1.25	1.19	1.98	1.48	1.32	1.4	1.51	1.31	4.23e-93
KIF15	1.49e-05	2.67e-12	3.15e-43	0.0673	0.00174	0.0188	0.000418	2.01e-08	0.0396	0.00368	0.507	0.273	8.08e-11	3.32e-23	0.0117	0.571	0.4	0.000269	7.55e-07	0.0257	0.0988	1e-07	0.00198	1.93e-07	4	1.53	2.14	1.14	1.18	1.34	1.46	-1.3	1.79	1.96	-1.03	1.05	3.06	2.47	1.18	1.32	1.1	1.44	1.87	1.19	1.29	1.64	1.2	1.44	2.68e-109
KIF18B	9.13e-05	1.48e-08	6.15e-39	0.996	0.00139	0.00471	9.05e-05	0.205	0.105	0.0231	0.69	0.224	1.71e-14	3.02e-21	0.0249	0.702	0.0737	0.000907	6.63e-07	0.0146	0.12	0.000764	1.13e-08	3.79e-18	3.74	1.44	2.33	-1.03	1.21	1.29	1.57	-1.06	1.4	3.28	-1.08	-1.04	3.15	2.75	1.16	-1.03	1.34	1.27	2.01	1.32	1.1	1.22	1.3	1.75	2.1e-106
KIF2C	4.76e-06	1.67e-12	1.55e-68	0.426	0.0553	0.0148	0.000248	0.0138	0.0756	0.0184	0.462	1.43e-10	1.27e-17	1.08e-26	0.0168	0.104	0.00443	0.000145	4.3e-08	0.0507	0.000997	7.6e-13	1.75e-08	1.78e-35	6.03	1.54	2.66	1.09	1.09	1.13	1.48	-1.1	1.36	2.12	1.13	2.16	3.5	2.95	1.18	1.66	1.47	1.43	1.72	1.18	1.52	1.67	1.33	2.32	1.16e-185
KIF4A	5.37e-07	6.42e-11	6.3e-54	0.204	8.64e-06	0.0129	0.000342	0.226	0.0278	0.00461	0.365	0.356	3.96e-18	1.89e-23	5.67e-05	0.227	0.118	0.000288	1.7e-06	0.000104	0.0143	3e-08	5.44e-09	1.35e-19	4.77	1.5	2.23	1.2	1.19	1.24	1.41	-1.03	1.73	2.13	-1.08	-1.12	2.67	2.52	1.35	1.3	1.34	1.4	1.9	1.3	1.37	1.58	1.37	1.54	9.73e-145
KIF4B	5.46e-06	2.64e-08	5.97e-35	0.238	1.95e-05	0.0213	0.00201	0.539	0.0605	0.0768	0.0431	0.299	3.74e-10	2.49e-13	9.77e-05	0.721	0.237	0.00288	1.97e-06	0.00831	0.0617	2.37e-07	4.74e-07	4.37e-14	2.17	1.55	1.86	1.08	1.23	1.24	1.34	-1.04	1.29	1.35	1.93	1.05	1.63	1.62	1.37	1.16	1.31	1.25	1.41	1.23	1.29	1.51	1.38	1.54	2.22e-92
KIFC1	1.61e-05	1.69e-11	9.2e-52	0.818	0.000159	0.0431	0.000556	0.00246	0.0453	0.0236	0.396	0.29	1.22e-14	1.68e-22	0.024	0.273	0.241	0.0102	1.58e-06	0.0192	0.196	0.00116	5.67e-07	1.84e-29	3.94	1.56	2.17	1.02	1.21	1.17	1.54	-1.14	1.46	2.38	-1.05	1.02	2.56	2.14	1.15	1.24	1.17	1.25	1.62	1.28	1.24	1.21	1.34	2.14	7.72e-132
LMNB2	0.000334	4.89e-07	1.01e-38	0.872	0.00655	0.0614	0.00116	0.889	0.0453	0.0423	0.468	0.000896	2.55e-06	2.52e-18	0.0204	0.648	0.84	0.0123	0.000775	0.00466	0.28	0.000876	0.24	0.000681	2.06	1.25	1.55	-1.08	1.13	1.21	1.27	1.01	1.12	1.21	1.23	1.1	1.32	1.49	1.12	1.07	-1.05	1.07	1.12	1.24	-1.05	1.2	1.04	1.18	5.89e-69
LOC144486	0.00359	1.86e-10	0.00434	0.0894	0.00443	0.00681	0.0186	0.008	0.0858	0.293	0.0192	9.91e-10	5.07e-08	1.16e-13	0.536	0.662	0.744	0.214	3.41e-06	0.0465	0.014	0.0149	8.7e-07	0.0565	1.61	1.41	1.1	1.26	1.13	1.61	1.24	-1.13	1.26	1.07	-1.87	1.28	1.47	1.53	1.02	1.07	-1.04	-1.09	1.33	1.29	1.23	1.16	1.35	1.12	4.47e-47
LSG1	0.0336	4.03e-07	1.97e-18	0.77	6.02e-08	0.000275	0.202	0.0029	0.733	0.0592	0.0356	3.11e-15	1.71e-10	1.05e-13	3.98e-08	0.395	0.0475	0.938	4.18e-09	0.000146	0.0912	1.36e-05	0.00261	2.27e-25	1.52	1.2	1.2	-1.01	1.12	1.43	1.08	1.16	1.05	1.18	1.44	-1.17	1.22	1.27	1.43	1.14	1.29	-1.02	1.2	1.22	1.08	1.16	1.14	1.39	4.27e-100
LTV1	0.158	0.00471	1.31e-34	0.01	7.54e-05	0.595	0.00022	0.0172	0.292	0.0678	0.324	0.451	0.000238	2.32e-07	0.0286	0.873	0.168	0.0118	0.00439	0.00586	0.00483	3.5e-05	0.0164	4.77e-06	1.2	1.1	1.31	1.26	1.16	1.03	1.14	1.07	-1.09	1.25	1.16	-1.01	1.22	1.19	1.09	1.05	1.26	-1.13	1.07	1.26	-1.18	1.27	1.1	1.15	8.26e-55
MAD2L1	0.000705	1.11e-08	6.49e-43	0.207	0.7	0.13	0.0034	0.00628	0.0344	0.00133	0.112	0.00253	1.66e-08	1.34e-17	0.0279	0.613	0.00412	0.00171	0.000182	0.857	8.26e-05	1.24e-06	0.00518	4.05e-09	1.49	1.39	1.93	1.16	-1.05	1.1	1.45	-1.14	1.5	1.57	1.86	1.2	1.79	1.87	1.18	1.16	1.57	1.34	1.38	1.13	1.5	1.26	1.19	1.43	2.82e-90
MAD2L2	0.0072	7.1e-09	1.94e-20	0.811	0.244	0.0373	0.725	0.00187	0.00656	0.000419	0.0468	7.7e-39	6.12e-13	1.17e-16	0.549	0.0111	0.225	0.169	0.0447	0.534	0.00501	5.53e-06	8.01e-05	1.64e-05	1.58	1.43	1.4	-1.01	1	1.18	1.01	1.18	1.4	1.65	1.53	1.87	1.68	1.44	-1.06	1.7	1.2	-1	1.09	1.08	1.31	1.4	1.19	1.22	5.18e-96
MAP2K4	0.0129	0.00382	9.93e-29	0.652	2.22e-20	0.707	0.285	0.0281	0.114	0.123	0.183	1.36e-06	8.17e-07	0.0176	0.686	5.43e-06	0.0496	2.05e-09	6.14e-08	0.00702	0.0228	8.05e-05	7.37e-08	6.38e-19	-1.32	-1.15	-1.37	-1.03	-1.38	1.09	1.02	1.07	-1.16	-1.16	-1.06	-1.21	-1.19	-1.08	1.05	-1.52	-1.13	-1.28	-1.34	-1.28	-1.16	-1.27	-1.2	-1.36	5.71e-93
MASTL	0.00137	2.41e-09	1.1e-37	0.0376	0.19	0.0192	1.29e-05	0.0218	0.338	0.335	0.256	0.283	6.67e-08	7.78e-18	0.00079	0.702	0.0158	0.0161	0.00236	0.562	0.309	4.26e-06	8.61e-07	5.36e-11	1.38	1.4	1.55	-1.19	1.03	1.24	1.3	-1.07	1.08	1.06	1.36	1.01	1.37	1.48	1.18	1.12	1.21	1.1	1.09	1.07	1.12	1.33	1.19	1.35	2.34e-84
MCM2	0.000808	1.33e-13	4.29e-44	0.0381	0.0112	0.00151	0.000685	0.000267	0.0409	0.00412	0.218	0.364	1.4e-14	2.08e-27	0.00122	0.452	0.102	0.00244	0.000216	0.0614	3.43e-05	0.000867	0.000185	8.82e-25	2.05	1.56	1.76	-1.43	1.1	1.62	1.37	-1.28	1.29	1.38	1.19	1.01	2.49	1.97	1.24	1.15	1.15	1.12	1.23	1.2	1.56	1.36	1.21	1.86	1.58e-128
MCM4	0.00967	1.9e-08	5.04e-40	0.171	0.0281	0.00937	0.0116	0.0576	0.859	0.0197	0.0344	2.22e-16	5.35e-08	7.32e-19	0.00124	0.882	0.286	0.003	6.08e-06	0.000277	0.00331	0.00208	0.019	3.62e-13	1.82	1.49	1.89	-1.19	1.17	1.33	1.17	-1.05	-1.04	1.59	1.92	-1.43	1.85	1.91	1.28	-1.11	1.13	1.22	1.36	1.49	1.53	1.21	1.12	1.59	9.41e-101
MCM7	0.000334	3.24e-08	4.38e-45	0.947	2.46e-05	0.0158	0.00119	0.00232	0.0608	0.161	0.468	0.00429	9.08e-14	1.99e-19	0.0327	0.0501	0.894	0.113	0.00403	0.00175	0.000148	0.00197	0.00114	1.53e-13	2.09	1.24	1.71	1.05	1.19	1.5	1.4	-1.27	1.17	1.19	-1.22	1.11	1.73	1.54	1.18	1.22	1.02	1.09	1.17	1.29	1.37	1.19	1.17	1.49	9.06e-101
MCM8	0.362	6.96e-13	1.76e-27	0.719	0.000346	0.0031	0.000138	0.0429	0.806	0.0113	0.338	0.00148	1.44e-13	3.4e-17	0.0262	0.336	0.0708	0.369	0.0556	0.0486	0.00445	1.02e-08	6.72e-13	1.01e-20	1.19	1.45	1.52	1	1.2	1.45	1.39	-1.13	-1.02	1.47	1.19	1.17	1.97	1.66	1.13	1.2	1.39	1.02	1.04	1.25	1.19	1.58	1.51	1.8	6.59e-100
MDM2	6.41e-06	1.01e-27	9.59e-41	3.64e-05	2.21e-29	0.00971	1.33e-06	1.53e-14	2.03e-05	9.58e-05	0.0453	1.99e-26	1.93e-09	2.22e-16	0.683	7.24e-05	0.118	3.48e-08	6.05e-06	1.11e-07	9.6e-10	1.67e-21	9.4e-25	4.95e-32	-2.33	-2.1	-1.4	-1.4	-1.75	-1.31	-1.27	-1.44	-1.47	-1.83	-1.5	-1.23	-1.38	-1.33	-1.01	-1.91	-1.25	-1.28	-1.19	-1.66	-1.46	-2.42	-1.72	-1.75	4.85e-255
MELK	8.1e-06	3.6e-15	1.8e-63	0.0946	0.0232	0.00146	3.11e-05	0.000577	0.0608	0.0163	0.448	0.477	8.56e-14	1.58e-23	0.00543	0.257	0.176	0.00166	7.33e-07	0.293	0.000221	6.94e-08	0.000164	4.69e-13	5.93	1.83	2.89	-1.25	1.01	1.48	1.65	-1.27	1.92	2.14	2	1.09	2.67	2.79	1.33	1.44	1.54	1.39	1.9	1.08	1.73	1.57	1.22	1.51	3.07e-138
MND1	0.0143	0.00218	1.3e-42	0.0585	0.678	0.0427	0.0411	4.26e-05	0.0905	0.000214	0.249	0.0154	4.49e-07	2.26e-09	0.118	0.538	0.00877	0.00177	0.000229	0.949	0.00289	0.0449	0.298	0.0148	1.55	1.34	2.61	1.33	-1.01	1.28	1.18	-1.31	1.3	1.96	2.95	-1.33	1.64	1.66	1.24	1.15	1.8	1.23	1.86	-1.07	1.5	1.2	1.03	1.16	1.91e-62
MYBL2	2.02e-05	3.43e-14	2.55e-67	0.309	1.7e-14	0.0151	0.04	0.536	0.17	0.0254	0.641	0.902	1.9e-17	7.3e-24	0.0974	0.824	0.0403	0.000187	3.63e-08	0.00328	0.236	0.00087	9.65e-12	1.44e-24	7.48	1.96	3.83	1.24	1.57	1.59	1.3	-1.02	1.39	4.23	1.25	1	4.37	3.31	1.16	-1.06	1.65	1.52	2.13	1.29	1.19	1.42	1.71	1.97	1.51e-161
NCAPD3	0.000674	1.09e-06	6.73e-17	0.925	4.95e-06	0.46	0.00175	0.201	0.0332	0.00358	0.0271	0.0865	3.95e-07	7.66e-18	0.0253	0.0515	0.254	0.124	0.00088	0.000106	0.0268	8.79e-05	0.00026	0.000143	1.56	1.26	1.31	-1.02	1.23	1.23	1.3	1	1.37	1.32	1.55	1.04	1.33	1.46	1.13	1.35	1.15	1.14	-2	1.31	1.26	1.31	1.18	1.21	6.64e-59
NCAPG2	1.61e-05	2.43e-07	6.65e-34	0.733	0.000126	0.00824	0.00159	2.2e-05	0.00399	0.201	0.0938	0.00499	9.96e-13	3.07e-24	0.0455	0.053	0.243	0.0249	1.94e-07	0.000133	0.00372	1.2e-06	6.98e-05	1.08e-12	2.54	1.39	1.54	1.08	1.19	1.5	1.18	-1.26	1.44	1.15	1.52	1.09	1.71	1.99	1.18	1.54	1.1	1.26	1.47	1.29	1.33	1.41	1.21	1.51	2.09e-105
NCAPH	5.7e-05	3.61e-10	3.17e-57	0.459	0.104	0.0192	0.00246	0.734	0.261	0.00577	0.426	0.885	1.22e-14	2.12e-21	0.000493	0.882	0.0385	0.0015	1.49e-05	0.039	0.19	2.25e-08	2.44e-06	1.23e-21	4.35	1.49	2.25	1.02	1.11	1.18	1.37	-1.07	1.16	1.92	-1.11	-1.04	2.56	2.57	1.33	1.01	1.66	1.26	1.8	1.24	1.11	1.54	1.3	1.8	1.87e-126
NDC80	4.6e-05	1.2e-13	1.68e-56	0.811	0.127	0.000208	0.00344	0.0051	0.153	0.0173	0.563	0.311	7.8e-15	8e-22	9.49e-05	0.349	0.0666	0.000641	0.0144	0.688	0.000975	3.27e-08	4.41e-08	1.35e-24	3.65	1.56	2.3	-1.01	-1.1	1.62	1.32	-1.18	1.28	1.86	-1.29	1	2.21	2.36	1.33	1.05	1.25	1.25	1.25	1.05	1.38	1.53	1.37	1.93	7.61e-137
NEIL3	3.29e-05	4.95e-08	5.42e-36	0.344	0.254	0.00521	0.00348	0.00623	0.107	0.0165	0.0905	0.307	1.12e-11	2.7e-12	0.237	0.475	0.0102	0.00669	1.56e-05	0.587	0.00462	3.3e-05	0.000465	1.46e-12	4.41	1.76	2.08	1.07	1.05	1.64	1.47	-1.15	1.42	1.68	1.52	1.2	2.9	2.19	1.11	-1.26	1.59	1.2	1.8	1.03	1.31	1.53	1.22	1.65	1.73e-81
NOL10	0.0915	2.44e-10	1.03e-39	0.0735	1.19e-06	0.337	0.00225	6.02e-07	0.096	0.126	0.118	0.00019	1.6e-05	3.01e-09	2.31e-05	0.318	0.0111	0.0167	0.000568	0.00586	0.306	9.04e-08	7.26e-11	1.26e-16	1.16	1.21	1.35	1.14	1.13	1.03	1.1	1.15	-1.04	1.13	-1.11	1.04	1.16	1.17	1.25	1.02	1.3	1.07	1.09	1.14	1.04	1.2	1.18	1.25	1.02e-99
NSUN2	0.25	2.13e-07	1.59e-28	0.959	0.0139	0.105	7.73e-05	5.67e-07	0.197	0.00753	0.194	0.0456	0.00271	7.33e-18	0.00248	0.0351	0.544	0.668	0.000701	0.0314	9.8e-05	0.0847	0.000481	1.09e-15	1.08	1.21	1.32	-1.05	1.07	1.18	1.14	1.2	1.11	1.29	1.31	-1.04	1.1	1.39	1.2	1.25	1.02	1.02	1.08	1.14	1.2	1.07	1.14	1.23	1.25e-73
NUF2	1.81e-05	1.53e-10	2.49e-45	0.996	0.043	0.0029	0.000151	0.138	0.261	0.0238	0.358	0.106	4.72e-14	1.59e-19	0.000699	0.318	0.151	0.000993	8.55e-07	0.587	0.00841	2.79e-06	7.78e-14	6.79e-12	5.31	1.5	2.31	1.03	1.14	1.48	1.52	-1.08	1.24	2.14	1.03	1.18	2.56	2.43	1.24	1.41	1.19	1.33	2.07	1.06	1.48	1.47	1.58	1.51	5.76e-114
NUP155	0.0469	4.86e-12	1.24e-21	0.58	0.0135	0.000347	8.77e-06	0.247	0.25	0.382	0.0223	0.586	5.12e-06	2.47e-23	1.28e-06	0.00442	0.048	0.221	0.0473	0.347	0.00269	2.9e-05	1.98e-05	2.07e-13	1.51	1.59	1.4	-1.06	1.1	1.39	1.32	1.09	1.16	1.06	1.73	-1.05	1.32	1.62	1.34	1.61	1.33	1.04	1.08	1.04	1.37	1.38	1.17	1.56	1.04e-79
NUSAP1	0.00388	3.21e-08	9.26e-37	0.0146	0.375	0.000436	0.0239	4.24e-06	0.0668	0.235	0.28	0.196	2.67e-12	1.87e-16	0.00671	0.12	0.395	5.3e-05	3.89e-07	0.555	0.0177	3.52e-08	6.4e-05	0.00064	1.71	1.34	1.72	-1.29	-1.07	1.4	1.21	-1.22	1.7	1.07	1.69	1.06	2.24	1.82	1.16	1.56	1.07	1.35	1.96	-1.11	1.46	1.51	1.12	1.12	6.69e-87
OIP5	0.000511	4.63e-10	2.01e-51	0.0471	0.96	0.0377	0.317	0.00041	0.00686	0.01	0.0978	0.343	5.06e-18	1.71e-17	0.00107	0.0486	0.248	1.85e-06	1.63e-09	0.389	0.00026	1.3e-11	2.99e-09	2.82e-08	1.94	1.37	2	-1.22	-1.05	1.41	1.02	-1.27	1.4	2.18	1.06	1.01	2.58	2.33	1.24	1.57	1.07	1.76	1.82	-1.08	1.58	1.61	1.38	1.37	3.99e-124
ORC6L	0.00229	3.23e-06	1.74e-61	0.56	8.56e-07	0.00238	0.000482	0.337	0.179	0.000261	0.246	3.25e-05	4.64e-12	1.58e-20	0.0343	0.336	0.0475	0.000106	2.5e-05	0.0144	0.0297	2.14e-05	0.000516	0.0207	1.95	1.25	3.12	1.07	1.22	1.33	1.5	1.03	1.07	2.9	1.04	-1.35	2.11	2.27	1.15	1.31	1.47	1.37	1.47	1.19	1.24	1.29	1.18	1.12	5.85e-112
PHLDA3	2.53e-05	8.35e-11	7.53e-22	0.0192	1.31e-09	0.533	4.06e-11	0.757	0.000223	0.133	0.0332	6.5e-39	2.38e-28	0.00677	0.0937	5.58e-05	0.155	0.0632	2.85e-08	1.04e-06	0.0485	1.7e-19	2.96e-11	6.14e-13	-3.49	-1.52	-1.72	-1.58	-1.81	1.17	-2.07	-1.01	-2.59	-1.42	-4.23	-2.33	-8.45	-1.09	-1.12	-2.37	-1.34	1.11	-1.59	-2.46	-1.33	-3.43	-1.65	-1.64	6.19e-157
PLK1	6.8e-06	6.46e-13	4.97e-65	0.212	0.0021	0.327	0.00124	0.438	0.0177	0.0146	0.953	0.000278	1.23e-12	6.45e-18	0.00853	0.514	0.0202	0.000103	5.93e-07	0.205	0.0115	8.89e-05	1.15e-07	1.14e-19	4.52	1.69	2.6	1.04	1.13	1.1	1.45	1.01	2.04	2.87	-1.27	1.35	2.4	2.06	1.14	1.24	1.44	1.42	1.68	1.12	1.52	1.34	1.33	1.85	3.15e-135
PLK4	0.000318	1.86e-06	4.57e-30	0.36	0.946	0.0282	0.000178	6.8e-06	0.131	0.0106	0.313	0.000626	4.04e-09	1.49e-20	0.126	0.805	0.0111	0.00832	9.6e-06	0.537	0.00866	3.25e-07	0.00103	0.114	1.87	1.34	1.7	-1.23	1.01	1.16	1.46	-1.18	1.11	1.44	1.27	-1.16	1.94	1.91	1.18	1.14	1.32	1.12	1.36	1.01	1.34	1.37	1.25	1.07	3.61e-75
POLA1	0.0392	4.6e-06	0.000278	0.376	1.18e-05	0.0132	0.0155	1.55e-07	0.127	0.239	0.0332	0.000851	4.04e-07	0.00056	0.0291	0.0132	0.434	0.387	0.0324	0.00114	1.07e-07	0.000326	0.0349	0.285	1.42	1.23	1.08	-1.06	1.22	1.31	1.17	-1.25	1.25	1.05	1.46	1.08	1.52	1.11	1.2	1.22	-1.06	-1.06	1.1	1.35	1.7	1.19	1.12	1.01	2.65e-36
POLA2	0.0214	7.7e-10	2.39e-25	0.674	0.234	0.0708	0.0428	4.55e-05	0.00109	0.000216	0.018	0.914	1.52e-11	8.96e-17	0.000618	0.074	0.0137	0.2	0.00205	0.461	0.000763	0.000444	0.000778	2.53e-11	1.29	1.29	1.35	1.15	1.09	1.17	1.22	-1.24	1.27	1.47	1.22	-1	1.5	1.36	1.29	1.2	1.26	1.03	1.15	1.11	1.23	1.2	1.17	1.32	2.12e-76
POLE3	1.36e-05	8.84e-13	4.57e-14	0.0304	0.789	0.0427	0.00243	0.0155	0.183	0.0329	0.672	7.67e-10	0.000101	7.15e-08	0.00142	0.562	0.0639	0.00872	6.85e-06	0.389	0.0191	2.49e-06	0.259	0.595	1.71	1.44	1.16	-1.2	1.01	1.08	1.18	-1.12	1.17	1.13	1.08	1.1	1.2	1.16	1.17	-1.12	1.52	1.08	1.19	-1.16	1.11	1.25	1.04	-1.02	2.57e-51
POLQ	0.000404	6.44e-06	1.68e-45	0.0705	0.0068	0.00258	1.61e-05	0.00152	0.134	0.00164	0.483	0.562	1.17e-16	9.4e-20	0.00104	0.749	0.027	0.00607	2.72e-07	0.000197	0.00267	1.91e-07	0.00111	8.74e-23	2.55	1.3	2.27	-1.23	1.14	1.44	1.6	-1.18	1.27	2.32	-1.36	1.08	3.36	2.44	1.38	-1.05	1.61	1.21	1.84	1.52	1.49	1.66	1.17	1.83	9.01e-122
PRC1	2.16e-06	3.92e-08	1.58e-35	0.0511	0.627	0.00471	0.00146	0.00937	0.00656	0.00627	0.177	0.0492	1.26e-12	1.37e-15	0.00285	0.786	0.633	0.000247	2.1e-07	0.425	0.00108	5.04e-09	1.43e-05	8.74e-10	5.55	1.44	1.72	-1.33	-1.04	1.51	1.33	-1.13	1.54	1.81	1.32	-1.13	1.94	1.87	1.21	1.12	1.03	1.23	1.41	1.06	1.57	1.42	1.19	1.38	1.02e-94
PSMA7	0.355	0.000451	2.12e-36	0.0101	2.15e-16	0.044	0.357	1.49e-07	0.604	0.00213	0.28	7.92e-10	0.0139	0.000109	0.648	0.237	0.0158	0.000712	8.78e-05	0.0237	0.00957	0.00784	3.34e-08	1.36e-18	1.13	1.12	1.56	1.18	1.47	1.27	-1.12	1.21	1.03	1.41	1.18	1.15	1.18	1.14	1	1.09	1.34	1.11	1.1	1.2	1.11	1.09	1.28	1.44	1.4e-91
PSMC2	0.97	0.000147	5.92e-31	0.747	3.63e-07	0.00028	0.0341	6.92e-10	0.0756	0.0129	0.789	0.00288	0.0375	9.85e-15	0.000302	0.0257	0.054	0.11	1.59e-06	0.0228	0.00267	0.0148	0.000266	2.08e-10	1.01	1.13	1.25	1.02	1.13	1.45	-1.15	1.18	1.14	1.23	1.17	1.09	1.13	1.24	1.17	1.24	1.2	1.05	1.17	1.18	1.15	1.1	1.16	1.22	2.62e-76
PSRC1	3.91e-05	7.6e-08	1.3e-33	0.00056	0.677	0.0452	0.0302	0.0125	0.298	0.0241	0.601	0.711	1.06e-11	6.03e-23	0.0326	0.882	0.159	0.00688	0.135	0.967	0.00262	0.000753	1.72e-06	2.24e-22	3	1.37	1.76	1.56	-1.01	1.37	-1.41	-1.18	-1.02	1.78	1.16	-1.06	1.99	1.77	1.17	-1.08	1.07	1.21	1.11	-1.15	1.26	1.3	1.27	1.76	3.26e-93
PURB	0.000444	0.000483	0.0386	0.595	5.24e-05	0.000221	0.0329	0.0857	0.902	0.0303	0.103	6.13e-10	1.44e-05	2.97e-09	0.0192	0.506	0.206	0.65	0.00786	0.0142	0.0098	0.000974	0.00781	0.171	1.5	1.11	1.04	1.01	1.14	1.43	1.13	1.05	1.03	-1.21	-1.18	-1.16	1.18	1.21	1.11	1.03	-1.04	-1.02	1.11	1.18	1.1	1.27	1.09	1.01	1.04e-32
RACGAP1	1.16e-06	4.53e-07	2.91e-30	0.635	0.674	0.0188	0.00374	0.00257	0.0151	0.0013	0.0656	3.33e-12	4.54e-10	4.6e-14	0.000583	0.112	0.0988	0.00779	2.31e-06	0.531	0.0976	0.000245	7.11e-06	1.98e-16	2.49	1.31	1.59	-1.11	1.03	1.18	1.27	-1.14	1.59	1.58	2.21	-1.37	1.7	1.62	1.18	1.31	1.18	1.15	1.41	1.06	1.13	1.17	1.15	1.5	5.44e-94
RAD51	2.02e-05	1.15e-07	9.32e-51	0.146	0.129	0.0182	0.13	0.0692	0.00656	0.0511	0.448	0.029	3.52e-15	1.15e-17	0.000353	0.0486	0.0179	0.000101	0.000115	0.412	0.0682	1.28e-05	0.00025	4.96e-11	4.58	1.29	2.09	-1.16	-1.09	1.25	1.08	-1.14	1.44	2.08	-1.04	1.19	2.52	1.96	1.32	2.37	1.35	1.35	1.43	-1.05	1.23	1.3	1.22	1.5	3.12e-104
RAD51AP1	4.36e-05	2.9e-08	8.57e-47	0.862	0.288	0.0111	0.0144	0.0145	0.891	0.00911	0.211	0.0744	2.19e-12	2.04e-21	0.000782	0.702	0.169	0.00567	0.00405	0.982	0.0221	1.04e-06	0.000489	5.26e-15	2.9	1.59	2.1	1.03	1.04	1.19	1.33	-1.13	-1.05	1.45	1.02	1.12	2.32	2.15	1.38	-1.12	1.23	1.27	1.22	-1.01	1.32	1.39	1.26	1.51	3.5e-100
RAD54L	2.36e-05	2.28e-11	1.52e-56	0.0486	0.0543	0.0138	6.49e-05	0.00171	0.396	0.0953	0.96	8.75e-07	1.45e-17	4.24e-26	0.0129	0.196	0.0213	0.00103	6.59e-07	0.215	0.000515	1.38e-09	4.98e-05	1.37e-28	3.91	1.54	2.54	1.2	1.16	1.46	1.5	-1.18	1.1	1.91	-1.18	1.75	4.06	2.49	1.14	1.87	1.22	1.26	1.81	-1	1.46	1.56	1.35	1.96	5.95e-153
RAE1	0.0497	0.00275	1.1e-11	0.0343	7.57e-14	0.098	0.361	0.00519	0.0534	0.000184	0.693	0.002	0.00324	3.33e-07	0.0081	0.46	0.00951	0.432	8.26e-07	0.00531	0.978	0.397	1.19e-12	2.96e-33	1.3	1.11	1.21	1.16	1.49	1.28	1.02	1.09	1.15	1.42	-1.01	1.04	1.14	1.2	1.1	-1.06	1.24	1.07	1.14	1.2	-1.04	1.03	1.37	1.53	5.2e-76
RANBP1	0.000705	7.57e-08	1.22e-51	0.528	0.112	0.182	0.00697	0.039	0.031	0.000172	0.118	0.0441	4.11e-05	7.55e-17	0.0235	0.0257	0.214	0.0212	0.00024	0.768	0.0024	0.000286	0.0621	1.84e-13	1.85	1.32	1.58	1.1	1.1	1.09	1.16	1.07	1.09	1.42	1.13	1.03	1.22	1.34	1.07	1.52	1.22	1.1	1.17	-1.02	1.19	1.2	1.12	1.41	8.52e-91
RBL1	0.00967	3.41e-05	4.8e-22	0.0477	1.48e-11	0.0196	0.0119	0.0299	0.352	0.556	0.575	0.144	3.66e-07	1.65e-20	0.000626	0.844	0.0906	0.923	0.0372	2.53e-08	0.432	7.71e-07	0.000238	5.46e-06	2.19	1.32	1.56	-1.49	1.51	1.34	1.21	-1.01	1.12	-1.17	1.22	-1.06	1.79	1.65	1.21	-1.04	1.42	-1.04	1.14	1.55	1.25	1.47	1.2	1.37	1.93e-70
RBPMS	0.0483	7.6e-08	1.31e-18	0.989	0.21	0.868	0.221	0.00237	0.881	0.00281	0.000448	4.38e-10	0.00711	8.88e-16	0.0339	0.00899	0.178	0.149	0.149	0.0336	0.000735	0.00787	0.0216	1.12e-06	-1.47	-1.6	-1.51	1.02	-1.15	-1.08	-1.37	-1.22	1.07	-1.26	-2.21	-1.47	-1.21	-1.58	-1.12	-1.42	-1.45	1.1	-1.14	-1.2	2.15	-1.2	-1.16	-1.43	1.05e-53
RFC4	0.00668	3.4e-16	1.07e-57	0.092	0.000815	0.000363	0.000178	0.286	0.412	0.0343	0.833	0.329	3.72e-12	2.09e-26	1.8e-05	0.179	0.161	0.00114	4.34e-05	0.242	2.6e-08	1.48e-10	0.000368	5.58e-33	1.8	1.53	1.89	-1.22	1.15	1.64	1.35	-1.06	1.08	1.2	-1.06	-1.03	1.91	1.98	1.38	1.18	1.17	1.21	1.22	1.11	1.64	1.41	1.17	1.78	1.66e-155
RHEB	0.00455	0.000844	5.25e-36	0.0338	2.18e-09	0.0192	0.649	0.0362	0.193	0.0116	0.537	0.955	6.33e-05	3e-11	0.354	0.666	0.145	0.00656	0.00517	0.0057	0.000882	0.0115	0.00274	0.263	1.22	1.13	1.34	1.17	1.3	1.19	-1.01	1.05	1.05	1.55	1.15	-1	1.18	1.24	1.07	1.07	1.06	1.14	1.12	1.29	1.17	1.13	1.1	-1.02	3.6e-58
RNASEH2A	0.00531	2.51e-10	1.08e-22	0.497	6.1e-05	0.0271	0.141	0.00206	0.0299	0.0514	0.728	0.695	1.05e-09	2.08e-17	0.0022	0.247	0.0043	0.00681	0.00299	0.879	0.00195	0.0952	0.000613	1.17e-14	1.81	1.3	1.4	-1.11	1.2	1.23	1.12	-1.18	1.31	1.42	1.32	-1.02	1.61	1.39	1.21	1.15	1.58	1.16	1.18	1.03	1.4	1.19	1.2	1.54	6.57e-72
RNASEN	0.96	7.81e-09	8.08e-08	0.487	0.00142	0.00589	0.000287	0.493	0.0278	0.0341	0.213	0.000489	0.000146	4.9e-13	0.00205	0.0433	0.636	0.49	0.000273	5.41e-06	0.842	0.982	0.00287	1.44e-20	1.08	1.29	1.13	1.03	1.12	1.21	1.15	1.04	1.34	1.29	1.13	-1.07	1.15	1.31	1.23	1.25	1.04	-1.05	1.12	1.29	1.06	1.05	1.06	1.29	5.07e-54
RPL13A	0.0739	6.07e-08	0.023	0.0364	0.000314	0.0345	0.165	0.000333	0.0369	0.0194	0.0288	1.03e-34	0.679	1.21e-12	0.0547	0.815	0.122	0.71	0.0333	0.0057	0.0162	0.063	1.49e-05	0.000272	1.48	-1.31	-1.04	1.35	-1.17	-1.35	-1.04	-1.15	1.18	1.22	1.46	1.74	1.01	-1.33	-1.12	-1.06	-1.33	-1.04	-1.1	-1.32	-1.12	-1.09	-1.26	-1.22	7.47e-59
RPL3	0.0939	2.15e-09	2.35e-05	0.00735	0.000676	0.0131	0.62	0.00238	0.0332	0.191	0.000659	1.1e-06	5e-05	2.1e-11	0.382	0.758	0.241	0.00479	0.00107	0.0481	0.00319	0.0643	4.6e-09	7.4e-09	1.19	-1.3	-1.13	1.38	-1.14	-1.27	-1.01	-1.1	1.39	1.09	1.76	1.21	-1.24	-1.26	-1.11	-1.17	-1.05	-1.12	-1.2	-1.26	-1.16	-1.13	-1.28	-1.26	9.83e-50
RPS27L	2.98e-05	6.66e-16	3.45e-49	0.00706	7.94e-23	0.0017	1.94e-06	5e-04	0.000197	0.00415	0.0501	7.18e-11	1.88e-21	5.61e-24	7.35e-05	0.0128	0.327	0.286	7.66e-12	1.61e-07	0.339	2.71e-10	2.11e-14	1.13e-32	-2.01	-1.41	-1.56	-1.35	-1.57	-1.55	-1.53	-1.2	-1.4	-1.31	-1.36	-1.31	-1.87	-1.51	-1.22	-1.32	-1.12	-1.02	-1.5	-1.64	-1.06	-1.53	-1.47	-2.09	4.09e-206
SASS6	7.04e-05	2.34e-07	2.52e-19	0.915	0.295	0.109	1.31e-05	1.81e-06	0.096	0.175	0.0495	3.61e-27	1.72e-13	9.4e-31	0.00976	0.284	0.000726	0.343	9.14e-05	0.108	0.00276	4.51e-11	8.56e-08	8.6e-06	1.95	1.23	1.28	1.04	1.04	1.12	1.25	-1.26	1.18	1.12	1.5	1.52	1.78	1.82	1.09	1.12	1.6	1.08	1.19	1.17	1.15	1.61	1.26	1.24	8.82e-115
SF3B2	0.409	1.32e-06	9.49e-08	0.0161	0.0186	0.312	0.00186	0.007	0.0199	0.0215	0.611	0.104	2.44e-06	1.77e-10	0.582	0.438	0.744	0.000449	3.47e-05	0.00386	0.92	0.0322	3.25e-05	7.48e-09	1.09	1.09	1.08	1.17	1.06	1.08	1.13	1.09	1.1	1.08	1.03	1.01	1.16	1.13	1.05	1.02	1.05	1.05	1.07	1.17	1.01	1.06	1.12	1.14	6.3e-40
SKA1	0.000107	1.87e-09	2.9e-52	0.416	0.000843	0.212	0.0103	1.3e-06	0.0932	0.0138	0.714	0.55	8.74e-16	2.5e-18	0.000445	0.149	0.0307	0.283	0.000602	0.638	0.000649	5.23e-06	0.000401	8.01e-09	3.8	1.47	2.44	-1.07	-1.24	1.12	1.36	-1.4	1.24	2.28	-1.09	1.09	2.64	2.29	1.22	1.33	1.33	1.13	1.55	-1.11	1.59	1.41	1.31	1.38	4.26e-107
SLC25A33	0.00511	0.00244	2.24e-32	0.0171	0.0286	0.146	0.0326	0.28	0.244	0.00681	0.0109	7.21e-33	0.00484	3.01e-06	0.00138	0.00425	0.0558	0.971	5.05e-06	0.568	0.0685	4.94e-10	1.73e-14	0.000428	1.7	1.16	1.54	1.36	1.13	1.18	1.23	1.07	1.37	1.51	1.89	1.73	1.21	1.24	1.25	1.54	1.3	-1.01	1.28	-1.03	1.2	1.46	1.44	1.14	1.77e-93
SLC25A4	0.0261	0.0188	2.74e-06	0.0252	1.22e-05	0.00287	0.0141	0.0027	0.594	0.382	0.9	4.28e-12	2.33e-08	1.34e-07	0.392	0.853	0.039	8.95e-05	0.00688	2.53e-05	0.062	0.13	0.317	0.0357	-1.4	-1.13	-1.19	1.46	-1.2	1.56	-1.13	-1.26	1.1	-1.11	1.04	-1.23	-1.4	-1.22	-1.05	-1.11	1.26	-1.2	-1.1	-1.44	1.37	1	-1.05	-1.04	1.39e-38
SLC4A1AP	0.468	2.56e-07	4.23e-17	0.0802	2.78e-05	0.0138	0.0121	1.89e-05	0.261	0.736	0.0278	3.88e-09	0.0337	5.27e-12	0.000142	0.815	0.000407	0.397	0.00665	0.0111	0.64	4.46e-05	9.9e-07	3.29e-16	1.09	1.18	1.15	-1.12	1.1	1.21	1.05	1.09	-1.02	-1.02	-1.25	-1.13	1.09	1.17	1.2	-1.06	1.26	1.03	1.06	1.14	1.01	1.12	1.11	1.23	1.18e-67
SMC4	0.00455	2.97e-07	8.29e-34	0.0855	0.0517	0.000293	0.0037	0.00891	0.324	0.038	0.457	0.603	8.08e-11	9.81e-11	0.000105	0.824	0.0798	0.000907	6.85e-08	0.0132	0.00027	3.01e-10	9.99e-05	5.13e-14	1.76	1.36	1.56	-1.14	1.1	1.44	1.28	-1.09	1.39	1.21	1.11	-1.05	1.66	1.29	1.23	1.06	1.33	1.2	1.47	1.14	1.51	1.65	1.15	1.45	2.92e-89
SMG5	0.99	3.38e-08	5.98e-18	0.263	1.82e-09	0.952	0.0223	0.00501	0.188	0.713	0.697	1.85e-07	1.87e-05	8.1e-10	0.737	0.53	0.00321	0.0411	0.0171	9.3e-06	4.13e-07	0.00737	2.68e-11	2.08e-23	-1.05	1.25	1.25	1.08	1.2	1	1.04	1.08	1.04	-1.09	-1.05	1.09	1.25	1.22	-1.02	1.09	1.32	1.15	1.11	1.3	1.33	1.16	1.31	1.38	4.93e-80
SPAG5	0.000124	1.98e-09	5.61e-27	0.372	0.268	0.0222	0.000337	0.00952	0.057	0.976	0.764	1.9e-05	1.03e-11	1.04e-19	0.000719	0.554	0.0175	0.00479	1.74e-07	0.128	0.0171	0.0616	3.65e-09	1.08e-14	2.41	1.34	1.77	1.08	1.05	1.3	1.3	-1.21	1.22	1.24	-1.51	-1.29	1.92	2.24	1.28	1.09	1.35	1.19	1.75	1.13	1.26	1.03	1.33	1.59	3.07e-90
SPAG7	0.0182	0.0139	2.89e-09	0.959	3.64e-11	0.978	0.00547	0.277	0.0321	0.889	0.00751	1.36e-05	3.18e-12	2.61e-11	0.0503	0.168	0.365	0.01	1.68e-07	0.000117	0.36	4.22e-07	0.000128	0.0394	-1.48	-1.11	-1.18	-1.01	-1.39	1.02	-1.16	1.09	-1.18	-1.02	-1.77	-1.08	-1.58	-1.29	-1.09	-1.19	-1.12	-1.11	-1.38	-1.44	-1.1	-1.35	-1.11	-1.09	6.12e-54
SPATA18	5.05e-06	1.09e-24	3.23e-37	0.316	2.55e-36	0.055	0.0361	8.51e-23	0.000319	5.68e-05	0.0278	2.74e-13	9.86e-20	1.04e-24	0.0763	0.00459	0.096	1.28e-06	7.93e-08	2.21e-09	4e-09	2.42e-09	1.78e-15	3.52e-33	-7.69	-3.26	-2.82	-1.25	-3.28	-1.47	-2.25	-2.41	-2.62	-7.09	-2.95	-1.75	-6.12	-3.41	-1.24	-3.03	-1.87	-1.59	-2.25	-2.7	-5.3	-3.22	-2.2	-5.71	2.99e-240
SPC24	8.79e-05	3.17e-11	2.88e-28	0.15	0.38	0.00105	0.345	0.00211	0.00478	0.0191	0.497	0.696	6.95e-09	3.91e-20	0.00317	0.272	0.0303	0.000348	0.00109	0.495	0.0228	0.000609	0.0186	2.08e-16	4.96	1.73	1.91	1.19	1.04	1.61	1.07	-1.19	1.92	1.52	1.4	-1.12	1.9	2.22	1.27	1.48	1.82	1.39	1.43	-1.03	1.44	1.38	1.09	2.14	1.82e-82
SSRP1	0.0138	2.15e-08	5.74e-38	0.489	0.00321	0.19	0.000401	0.532	0.00781	0.321	0.171	3.12e-05	1.62e-06	2.17e-10	0.00806	0.179	0.633	0.000171	0.000117	0.000607	0.0143	0.0023	0.000693	1.87e-06	1.32	1.19	1.33	1.02	1.1	1.12	1.2	-1.01	1.13	1.01	1.13	1.08	1.24	1.22	1.12	1.11	-1.07	1.1	1.1	1.19	1.11	1.13	1.08	1.15	6.22e-73
STIL	1.91e-06	1.04e-11	2.03e-55	0.302	0.734	0.154	0.00293	0.000284	0.188	0.0288	0.645	1.23e-10	7.61e-17	3.76e-24	0.00129	0.187	0.00456	0.00443	0.000406	0.793	0.00021	4.15e-15	6.82e-05	2.82e-10	2.92	1.61	2.13	-1.05	-1.01	1.12	1.27	-1.2	1.23	1.57	1.2	1.44	2.44	1.81	1.16	1.6	1.44	1.29	1.33	-1.15	1.61	1.73	1.26	1.33	1.17e-137
STIP1	0.901	3.95e-05	7.42e-35	0.0181	0.000157	0.00443	0.0561	8.07e-08	0.031	0.0375	0.0207	0.00036	4.46e-07	5.81e-09	0.00237	0.168	0.115	0.000202	3.28e-06	0.00364	0.208	0.213	0.000291	2.06e-13	-1.04	1.16	1.43	1.25	1.1	1.3	1.06	1.26	1.11	1.33	1.46	-1.07	1.27	1.18	1.15	1.2	1.23	1.22	1.19	1.16	1.05	1.02	1.15	1.27	9.92e-79
STMN1	4.22e-06	4.77e-13	2.43e-50	0.504	0.046	0.00649	0.018	0.000101	0.0501	0.131	0.338	1.26e-12	1.13e-13	1.89e-18	0.016	0.402	0.225	0.000256	6.11e-06	0.574	0.152	2.84e-05	9.38e-06	2.88e-05	3.16	1.71	2.02	-1.02	1.06	1.45	1.33	-1.23	1.24	1.33	1.08	1.37	2.2	1.77	1.29	1.11	1.09	1.29	1.38	1.1	1.12	1.27	1.33	1.23	1.03e-113
TAF2	0.012	0.0304	4.52e-17	0.826	5.18e-07	0.00071	4.77e-05	5.48e-05	0.381	0.816	0.0458	9.02e-06	0.175	1.22e-08	0.0141	0.693	0.221	0.598	6.82e-06	3.37e-05	0.0126	0.00395	2.07e-09	0.000211	1.24	1.09	1.33	-1.01	1.21	1.22	1.21	1.19	-1.03	-1.07	1.26	1.11	1.13	1.27	1.09	-1.07	1.14	1.01	1.2	1.37	1.17	1.18	1.22	1.15	2.73e-53
TATDN1	0.202	0.0897	2.89e-22	0.016	6.07e-07	0.00314	0.0479	2.28e-05	0.292	0.162	0.0721	0.00164	0.523	0.0152	0.0369	0.0226	0.288	0.00079	0.00101	0.035	0.132	0.0123	4.41e-05	7.01e-12	1.18	1.1	1.41	1.2	1.25	1.38	1.09	1.2	-1.07	1.08	1.27	1.07	1.08	1.13	1.1	1.23	1.23	1.17	1.16	1.24	1.09	1.17	1.2	1.35	5.35e-48
TCP1	0.0469	0.0199	4.55e-40	0.0439	0.0137	0.375	1.56e-05	0.0175	0.477	0.563	0.018	0.000458	0.000687	1.6e-08	0.00745	0.136	0.385	0.996	0.72	0.039	0.114	9.66e-05	0.0127	8.31e-06	1.23	1.08	1.43	1.13	1.07	1.1	1.25	1.08	-1.04	-1	1.44	-1.07	1.16	1.19	1.15	1.15	1.08	-1.03	1	1.14	1.11	1.23	1.11	1.17	2.42e-56
TMEM189	0.891	0.824	2.36e-43	0.00285	6.99e-10	0.0144	0.964	4.64e-07	0.946	0.038	0.0178	0.000117	2.82e-07	1.76e-07	0.0245	0.156	0.0399	3.15e-06	0.193	0.32	0.00148	0.631	1.09e-11	0.00117	1.05	1.02	1.56	-1.5	1.2	1.32	1	1.23	1.08	1.82	1.41	-1.1	1.25	1.17	1.14	1.09	1.29	1.28	1.02	1.09	1.21	-1.02	1.43	1.1	2.64e-78
TNFRSF10B	0.0104	2.36e-12	0.00548	0.00522	5.05e-11	0.178	9.09e-06	0.00293	0.366	0.453	0.0609	5.37e-32	0.0347	3.39e-09	0.00326	0.301	0.0064	0.00715	0.00589	0.0403	6.88e-06	5.63e-06	0.0083	3.62e-24	-1.54	-1.52	-1.14	-1.39	-1.42	-1.24	-1.63	-1.15	-1.2	1.19	-1.56	-1.88	-1.06	-1.3	-1.28	-1.24	-1.42	1.21	-1.17	-1.32	-1.54	-1.68	-1.09	-1.72	2.85e-93
TNRC6C	0.078	0.000167	2.63e-24	0.566	0.00124	0.462	0.0223	0.00118	0.743	0.01	0.457	3.72e-05	0.0277	2.14e-05	0.955	0.00556	0.37	2.24e-05	0.00407	0.0481	0.00861	0.0152	0.0191	0.00626	-1.2	-1.26	-1.48	-1.2	1.13	1.04	1.16	-1.2	-1.02	-1.3	-1.14	1.09	-1.16	-1.2	1.04	-1.7	-1.25	-1.31	-1.11	1.21	-1.23	-1.19	-1.16	1.16	4.76e-41
TOM1L2	0.891	0.00469	7.03e-35	0.0428	3.58e-06	0.807	0.537	0.0454	0.902	0.0495	0.0223	1.87e-08	0.0365	0.00174	0.76	0.0645	0.176	5e-06	0.0167	0.0107	0.281	5.61e-05	0.00243	5.97e-07	1.11	-1.18	-1.61	-1.67	-1.25	1.1	-1.01	-1.15	1.09	-1.34	-1.45	-1.22	-1.23	-1.08	1.04	-1.22	-1.21	-1.22	-1.17	-1.18	1.12	-1.43	-1.18	-1.28	3.83e-55
TOP2A	6.8e-06	9.16e-08	9.54e-21	0.469	0.000859	0.0431	0.00012	0.0278	0.212	0.0273	0.601	0.321	1.59e-12	4.14e-23	1.19e-05	0.961	0.184	0.000408	1.36e-06	0.0166	0.017	9.29e-06	1.74e-11	2.1e-05	3.61	1.43	1.76	1.09	1.22	1.3	1.62	-1.16	1.32	1.78	-1.15	1.09	2.62	2.54	1.45	1.02	1.25	1.51	2.15	1.14	1.37	1.54	1.57	1.29	1.28e-85
TOPBP1	0.0143	2.62e-08	3.39e-17	0.0242	4.19e-05	0.000363	1.16e-06	0.0582	0.891	0.166	0.391	0.833	1.54e-10	1.2e-18	0.00192	0.941	0.305	0.574	0.000138	5.65e-06	0.0354	6.27e-07	0.000139	3.18e-22	1.46	1.31	1.3	-1.31	1.18	1.39	1.28	-1.05	1.03	1.08	1.25	1.02	1.48	1.43	1.26	1.12	1.13	-1	1.14	1.32	1.12	1.32	1.16	1.51	2.36e-84
TPX2	2.02e-05	5.14e-13	4.2e-63	0.287	2.76e-13	0.00366	0.000133	0.568	0.0396	0.0093	0.605	0.54	1.77e-14	1.93e-23	0.00122	0.409	0.0431	1.63e-05	1.5e-07	4.03e-05	0.00511	6.76e-08	7.1e-15	1.27e-33	2.66	1.65	2.53	1.13	1.38	1.31	1.38	-1.02	1.82	2.16	-1.26	1.01	2.31	2.79	1.29	1.31	1.63	1.52	1.82	1.45	1.52	1.37	1.59	2.13	1.19e-177
TRAIP	0.0316	1.46e-09	8.6e-21	0.00684	0.00125	0.212	0.00262	3.02e-06	0.131	0.00221	0.9	0.791	3.74e-22	5.32e-23	0.0424	0.882	0.93	0.00316	0.000154	0.0716	0.00501	8.66e-08	2.7e-07	1.03e-24	1.54	1.34	1.41	1.34	1.15	1.07	1.31	-1.4	1.29	1.92	-1.05	-1.02	2.32	1.71	1.09	-1.13	-1.19	1.26	1.31	1.18	1.28	1.34	1.25	1.7	7.56e-106
TRIP13	0.000112	1.08e-13	4.96e-59	0.699	0.0218	0.0227	0.0617	0.133	0.0423	0.0762	0.964	0.478	1.75e-17	5.4e-28	3.69e-05	0.227	0.0403	0.00613	4.46e-07	0.242	0.00589	4.91e-06	1.26e-09	3.78e-21	4.24	1.65	2.35	-1.01	1.09	1.14	1.16	1.08	1.53	1.56	-1.03	-1.01	2.99	2.8	1.32	1.51	1.64	1.18	1.51	1.05	1.32	1.32	1.39	1.71	4.89e-143
TTF2	0.0939	0.00207	9.6e-23	0.709	0.0302	0.00514	8.62e-06	0.0085	0.913	0.0752	0.409	7.91e-07	7.75e-13	1.67e-19	0.00122	0.227	0.00252	0.194	0.00737	0.00683	0.777	3.4e-06	0.00109	3.78e-07	1.32	1.12	1.4	1.07	1.09	1.34	1.27	-1.04	-1.03	1.13	1.09	1.27	1.78	1.37	1.2	1.17	1.42	1.12	1.11	1.22	1.04	1.34	1.19	1.24	4.17e-70
TTK	3.15e-05	9.04e-13	1.08e-68	0.156	0.00356	0.0106	2.66e-06	0.218	0.197	0.000478	0.0335	0.382	2.74e-17	6.23e-27	3.57e-07	0.416	0.00842	0.000876	3.08e-06	0.0709	0.046	8.56e-13	7.83e-11	1.5e-26	3.07	1.52	2.82	1.1	1.12	1.23	1.73	-1.02	1.53	2.38	2.67	1.13	3.44	2.84	1.47	1.55	1.49	1.38	1.86	1.24	1.36	1.84	1.52	1.97	7.14e-174
UBE2C	3.32e-05	3.47e-11	4.87e-56	0.0807	5.73e-14	0.0474	0.00119	0.559	0.166	0.000272	0.225	0.0115	4.38e-10	2.41e-24	0.271	0.482	0.105	1.24e-05	5.47e-07	0.00145	0.00589	0.000153	3.01e-13	4.33e-25	4.36	1.52	2.63	1.26	1.6	1.26	1.27	1.08	1.21	5.58	1.05	1.34	2.27	3.16	1.1	-1.1	1.11	1.64	1.9	1.4	1.39	1.33	1.85	2.26	2.76e-150
UBE2T	0.000118	1.56e-07	6.26e-41	0.242	0.321	0.00834	0.0102	0.0431	0.031	0.00387	0.711	9.3e-06	1.1e-08	7.76e-16	0.0217	0.252	0.121	0.0054	2.13e-07	0.956	2.36e-05	0.000284	2.44e-06	0.000141	2.66	1.34	2.07	1.11	1.05	1.27	1.43	-1.14	1.34	1.78	1.22	-1.39	1.75	1.93	1.2	1.32	1.24	1.23	1.54	-1.01	1.52	1.3	1.42	1.2	2e-86
UPF3B	0.0989	7.25e-05	1.17e-24	0.342	5.99e-07	0.0274	0.000407	0.318	0.566	0.00073	0.998	8.13e-08	8.78e-05	1.54e-09	0.0173	0.00175	0.927	0.64	0.00349	4.91e-05	3.06e-06	7.63e-08	6.88e-08	1.39e-06	1.34	1.24	1.32	-1.18	1.18	1.36	1.25	-1.04	1.03	1.44	1.08	1.1	1.24	1.24	1.23	1.39	-1.01	-1.01	1.12	1.65	1.45	1.42	1.28	1.23	2.59e-70
VBP1	0.0416	0.000233	7.75e-11	0.693	9.91e-06	0.000809	0.853	0.478	0.279	0.00141	0.00939	2.49e-06	0.00353	4.91e-06	0.0017	0.0115	0.741	0.23	0.00074	0.439	0.00132	3.41e-06	1.12e-07	0.0179	1.29	1.1	1.16	-1.06	1.2	1.17	-1.03	1.03	1.05	1.36	1.85	-1.1	1.17	1.17	1.13	1.41	-1.03	1.02	1.12	1.1	1.15	1.2	1.21	1.07	4.39e-41
WDR53	0.492	1.96e-11	3.9e-36	0.0978	3.7e-09	0.000721	0.0037	0.025	0.946	0.237	0.553	0.499	9.18e-09	4.54e-23	7.34e-05	0.0396	0.0113	0.0466	8.67e-05	0.0183	3.1e-05	1.02e-07	0.00326	1.52e-30	1.1	1.36	1.34	-1.19	1.2	1.62	1.19	1.1	1.04	1.14	1.14	-1.02	1.23	1.43	1.23	1.2	1.51	1.05	1.11	1.24	1.22	1.21	1.09	1.55	1.41e-117
WDR62	6.33e-05	4.68e-10	7.9e-29	0.961	0.0586	0.0222	0.0105	0.0012	0.0278	0.0106	0.669	0.017	2.87e-14	1.75e-19	0.00254	0.237	0.079	0.000971	5.48e-05	0.227	0.000217	0.00236	1.23e-05	6.54e-12	3.18	1.55	1.75	-1	1.07	1.31	1.37	-1.13	1.57	2.01	-1.41	1.32	2.67	2.17	1.23	1.89	1.42	1.41	1.59	1.33	1.87	1.34	1.39	1.52	1.25e-88
XPC	0.00121	6.94e-11	1.51e-62	0.876	0.000408	0.0129	0.234	6.06e-22	0.311	0.00923	0.0046	0.000187	0.00231	4.44e-16	0.00712	0.00275	0.0486	0.000244	0.0151	0.127	0.436	4.96e-06	2.13e-09	9.89e-05	-1.31	-1.29	-1.49	-1.05	-1.11	-1.22	-1.05	-1.54	-1.09	-1.33	-1.63	-1.09	-1.15	-1.33	-1.09	-1.43	-1.23	-1.16	-1.05	1.06	-1.02	-1.28	-1.17	-1.15	1.7e-123
XPO1	0.000738	1.18e-05	7.7e-21	0.154	0.0312	0.00265	0.00275	0.753	0.613	0.376	0.11	2.06e-09	3.34e-05	7.21e-12	0.000983	0.498	0.71	0.00984	1.39e-05	0.0286	0.295	7.93e-05	1.9e-05	1.81e-10	1.23	1.14	1.21	1.1	1.08	1.24	1.13	-1.01	-1.1	1.03	-1.19	1.12	1.14	1.18	1.17	-1.1	1.12	1.1	1.16	1.05	1.04	1.2	1.14	1.22	3.85e-62
YEATS2	0.271	5.92e-05	5.96e-60	0.851	0.00437	6.2e-05	8.47e-06	6.71e-05	0.404	0.646	0.471	3.47e-07	3.55e-08	2.37e-21	0.00194	0.232	0.153	0.000449	0.000128	2.02e-05	0.0298	0.0039	0.967	2.33e-17	1.06	1.15	1.63	-1.05	1.12	1.59	1.29	1.22	1.08	-1.09	1.06	1.15	1.41	1.4	1.27	-1.12	1.15	1.12	1.12	1.27	1.16	1.17	-1.01	1.41	1.28e-116
YKT6	0.0287	2.97e-09	1.89e-20	0.109	9.14e-10	0.145	0.552	2.65e-10	0.0589	0.00524	0.631	0.0225	4.53e-08	7.86e-17	0.501	0.0124	0.0314	0.0136	0.000902	3.04e-06	0.256	0.0488	4.05e-07	4.32e-12	1.3	1.26	1.24	1.16	1.15	1.13	1.02	1.26	1.17	1.47	1.16	1.06	1.32	1.34	1.04	1.36	1.33	1.12	1.13	1.23	1.11	1.12	1.16	1.23	1.29e-80
ZMAT3	0.00219	5.07e-09	0.72	0.00829	2.44e-15	0.587	7.89e-06	0.61	0.00347	0.00374	0.274	2.4e-28	5.44e-08	0.000961	0.00663	0.042	0.139	0.0133	0.000895	5.86e-05	2.22e-07	2.1e-11	7.33e-15	1.85e-06	-1.64	-1.55	1.03	-1.73	-1.73	1.12	-1.64	-1.11	-1.41	-1.73	-1.7	-1.79	-1.58	-1.13	1.23	-1.95	-1.44	-1.34	-1.36	-1.61	-1.77	-2.16	-1.52	-1.43	8.28e-94
ZNF131	0.0222	1.98e-06	1.39e-12	0.106	0.0319	0.00129	0.000255	0.065	0.197	0.00784	0.0529	0.00397	0.000801	2.96e-16	1.18e-06	0.0682	0.793	0.174	0.000366	0.0385	0.287	0.00381	0.00147	0.0079	1.28	1.2	1.17	-1.16	1.07	1.29	1.12	1.09	1.1	1.4	1.35	1.06	1.16	1.31	1.3	1.17	-1.01	-1.05	1.11	1.08	-1.01	1.17	1.09	1.1	9.1e-47
ZNF259	0.0416	0.00848	4.34e-39	0.117	3.71e-08	0.0355	0.227	1.2e-05	0.157	0.00204	0.000355	0.00685	0.000299	2.13e-06	0.475	0.00867	0.0172	2.24e-06	0.0513	0.114	0.00176	0.000143	1.07e-07	4.78e-14	1.22	1.07	1.39	1.13	1.16	-1.15	1.04	1.21	1.08	1.17	1.54	1.05	1.21	1.13	-1.01	1.22	1.31	1.18	1.09	1.07	1.24	1.23	1.23	1.3	7.61e-82
ZNF695	0.00189	1.52e-06	1.22e-66	0.00166	0.141	0.445	0.00223	0.171	0.539	0.0181	0.00376	0.00734	0.000895	7.47e-19	0.000297	0.793	0.508	0.00106	0.00099	0.379	0.428	0.026	3.64e-11	2.11e-12	4.1	1.4	3.93	1.59	1.06	1.23	3.23	-1.11	1.01	1.47	4.6	1.11	1.82	4.19	1.55	1.29	1.41	1.99	1.32	1.02	-1.09	1.57	1.7	1.48	3.98e-109
ZW10	0.282	3.22e-08	5.7e-26	0.895	0.0242	0.675	0.00304	0.0774	0.331	0.0236	0.00633	6.09e-08	9.76e-05	4.99e-12	0.000236	0.00477	0.0377	0.00206	0.000223	0.484	2.8e-05	2.41e-05	7.68e-06	0.00473	1.19	1.22	1.33	1.04	1.07	-1.05	1.12	1.08	1.06	1.21	1.32	1.11	1.13	1.2	1.13	1.18	1.25	1.1	1.13	1.01	1.19	1.23	1.16	1.1	2.3e-65
ZWILCH	1.29e-05	3.98e-05	1.14e-33	0.0192	0.027	0.0138	0.0329	0.00137	0.452	0.000182	0.101	0.68	4.06e-11	1.31e-13	0.00102	0.482	0.656	0.00701	0.00121	0.811	0.998	2e-09	0.000589	0.919	2.23	1.15	1.39	-1.23	-1.12	1.24	1.23	-1.15	1.01	1.36	1.22	-1.07	1.52	1.4	1.18	1.17	-1.08	1.14	1.13	-1.05	-1.01	1.4	1.14	-1.04	1.52e-69
[truncated: 2 more columns]
